# Supplementary material for: Dimethyl (2Z)-2-[4-((1Z)-1-{2-[(2Z,5Z)-5-(2-meth­oxy-2-oxo­ethyl­idene)-4-oxo-3-phenyl-1,3-thia­zolidin-2-yl­idene]hydra­zin-1-yl­idene}eth­yl)anilino]but-2-ene­dio­ate
Source: Acta Crystallogr Sect E Struct Rep Online. 2013 Nov 30;69(Pt 12):o1844–5. doi: 10.1107/S1600536813032042 (PMC3885086; doi:10.1107/S1600536813032042)
Supplement: Supplementary file 1 [file e-69-o1844-sup1.cif]

##############################################################################
#                                                                            #
# This CIF contains the data in a paper accepted for publication in          #
# Acta Crystallographica Section E. It conforms to the requirements of       #
# Notes for Authors for Acta Crystallographica Section E, and has been       #
# peer reviewed under the auspices of the IUCr Commission on Journals.       #
#                                                                            #
# Full details of the Crystallographic Information File format               #
# are given in the paper "The Crystallographic Information File (CIF):       #
# a New Standard Archive File for Crystallography" by S. R. Hall, F. H.      #
# Allen and I. D. Brown [Acta Cryst. (1991), A47, 655-685].                  #
#                                                                            #
# The current version of the core CIF dictionary is obtainable from          #
# ftp://ftp.iucr.org/pub/cif_core.dic.                                       #
#                                                                            #
# Software is freely available for graphical display of the structure(s)     #
# in this CIF. For information consult the CIF software page                 #
# http://www.iucr.org/resources/cif/software.                                #
#                                                                            #
# This file may be used for bona fide research purposes within the           #
# scientific community so long as proper attribution is given to the journal # 
# article from which it was obtained.                                        #
#                                                                            #
##############################################################################
data_global
_audit_creation_method     'PLATON <TABLE ACC> option'
_journal_date_recd_electronic     2013-11-22
_journal_date_accepted     2013-11-24
_journal_name_full     'Acta Crystallographica, Section E'
_journal_year     2013
_journal_volume     69
_journal_issue     12
_journal_page_first     o1844
_journal_page_last     o1845
_journal_paper_category     QO
_journal_paper_doi     10.1107/S1600536813032042
_journal_coeditor_code     SJ5373
_publ_contact_author_name
;
Mustafa R. Albayati
;
_publ_contact_author_address
;
Kirkuk University,
College of Science,
Department of Chemistry,
Kirkuk,
Iraq
;
_publ_contact_author_email     'shaabankamel@yahoo.com'
_publ_contact_author_fax     ?
_publ_contact_author_phone     ?
_publ_section_title
;\
Dimethyl
(2<i>Z</i>)-2-[4-((1<i>Z</i>)-1-{2-[(2<i>Z</i>,5<i>Z</i>)-5-(2-methoxy-2-\
oxoethylidene)-4-oxo-3-phenyl-1,3-thiazolidin-2-ylidene]hydrazin-1-ylidene}\
ethyl)anilino]but-2-enedioate
;
loop_
    _publ_author_name
    _publ_author_address
    'Mohamed, Shaaban K.'
;
Chemistry and Environmental Division,
Manchester Metropolitan University,
Manchester M1 5GD,
England
Chemistry Department,
Faculty of Science,
Minia University,
61519 El-Minia,
Egypt
;
    'Akkurt, Mehmet'
;
Department of Physics,
Faculty of Sciences,
Erciyes University,
38039 Kayseri,
Turkey
;
    'Joel T. Mague'
;
Department of Chemistry,
Tulane University,
New Orleans,
LA 70118,
USA
;
    'Alaa A. Hassan'
;
Chemistry Department,
Faculty of Science,
Minia University,
61519 El-Minia,
Egypt
;
    'Mustafa R. Albayati'
;
Kirkuk University,
College of Science,
Department of Chemistry,
Kirkuk,
Iraq
;
data_I
_database_code_depnum_ccdc_archive     'CCDC 973423'
_chemical_name_systematic
;\
Dimethyl (2<i>Z</i>)-2-[4-((1<i>Z</i>)-1-{2-[(2<i>Z</i>,5<i>Z</i>)-5-(2-\
methoxy-2-oxoethylidene)-4-oxo-3-phenyl-1,3-thiazolidin-2-ylidene]hydrazin-\
1-ylidene}ethyl)anilino]but-2-enedioate
;
_chemical_name_common     ?
_chemical_formula_moiety     'C26 H24 N4 O7 S'
_chemical_formula_sum     'C26 H24 N4 O7 S'
_chemical_formula_structural     ?
_chemical_formula_iupac     'C26 H24 N4 O7 S'
_chemical_formula_weight     536.56
_chemical_melting_point     ?
_symmetry_cell_setting     monoclinic
_symmetry_space_group_name_H-M     'P 21/n'
_symmetry_space_group_name_Hall     '-P 2yn'
loop_
    _symmetry_equiv_pos_site_id
    _symmetry_equiv_pos_as_xyz
    1 x,y,z
    2 1/2-x,1/2+y,1/2-z
    3 -x,-y,-z
    4 1/2+x,1/2-y,1/2+z
_cell_length_a     15.7027(6)
_cell_length_b     4.8543(2)
_cell_length_c     33.5974(13)
_cell_angle_alpha     90
_cell_angle_beta     92.539(3)
_cell_angle_gamma     90
_cell_volume     2558.47(17)
_cell_formula_units_Z     4
_cell_measurement_reflns_used     9855
_cell_measurement_theta_min     3.0583
_cell_measurement_theta_max     61.2285
_cell_measurement_temperature     100(2)
_exptl_crystal_description     column
_exptl_crystal_colour     yellow
_exptl_crystal_size_max     0.160
_exptl_crystal_size_mid     0.030
_exptl_crystal_size_min     0.030
_exptl_crystal_size_rad     ?
_exptl_crystal_density_diffrn     1.393
_exptl_crystal_density_meas     ?
_exptl_crystal_density_method     'Not Measured'
_exptl_crystal_F_000     1120
_exptl_absorpt_coefficient_mu     1.586
_exptl_absorpt_correction_type     multi-scan
_exptl_absorpt_process_details     '(<i>SADABS</i>; Bruker, 2013)'
_exptl_absorpt_correction_T_min     0.83
_exptl_absorpt_correction_T_max     0.95
_exptl_special_details
;
;
_diffrn_ambient_temperature     100(2)
_diffrn_radiation_type     CuK\a
_diffrn_radiation_wavelength     1.54178
_diffrn_radiation_monochromator     mirror
_diffrn_measurement_device_type     'Bruker D8 VENTURE PHOTON 100 CMOS'
_diffrn_measurement_method     '\w scans'
_diffrn_detector_area_resol_mean     10.4167
_diffrn_reflns_number     11600
_diffrn_reflns_av_R_equivalents     0.1055
_diffrn_reflns_av_sigmaI/netI     0.0897
_diffrn_reflns_theta_min     2.63
_diffrn_reflns_theta_max     59.06
_diffrn_reflns_theta_full     67.68
_diffrn_measured_fraction_theta_max     0.986
_diffrn_measured_fraction_theta_full     0.791
_diffrn_reflns_limit_h_min     -17
_diffrn_reflns_limit_h_max     17
_diffrn_reflns_limit_k_min     -5
_diffrn_reflns_limit_k_max     5
_diffrn_reflns_limit_l_min     -37
_diffrn_reflns_limit_l_max     31
_diffrn_reflns_reduction_process
;
;
_refine_special_details
;
Refinement on <i>F</i>^2^ for ALL reflections except those flagged by the user
for potential systematic errors. Weighted <i>R</i>-factors <i>wR</i> and all
goodnesses of fit <i>S</i> are based on <i>F</i>^2^, conventional
<i>R</i>-factors <i>R</i> are based on <i>F</i>, with <i>F</i> set to zero for
negative <i>F</i>^2^. The observed criterion of <i>F</i>^2^ > \s(<i>F</i>^2^)
is used only for calculating -<i>R</i>-factor-obs <i>etc</i>. and is not
relevant to the choice of reflections for refinement. <i>R</i>-factors based
on <i>F</i>^2^ are statistically about twice as large as those based on
<i>F</i>, and <i>R</i>-factors based on ALL data will be even larger.
;
_reflns_number_total     3655
_reflns_number_gt     2351
_reflns_threshold_expression     I>2\s(I)
_refine_ls_structure_factor_coef     Fsqd
_refine_ls_matrix_type     full
_refine_ls_R_factor_all     0.1147
_refine_ls_R_factor_gt     0.0699
_refine_ls_wR_factor_gt     0.1373
_refine_ls_wR_factor_ref     0.1561
_refine_ls_goodness_of_fit_ref     1.029
_refine_ls_restrained_S_all     1.071
_refine_ls_number_reflns     3655
_refine_ls_number_parameters     339
_refine_ls_number_restraints     6
_refine_ls_number_constraints     ?
_refine_ls_hydrogen_treatment     constr
_refine_ls_weighting_scheme     calc
_refine_ls_weighting_details
              'W=1/[\S^2^(Fo^2^)+(0.0309P)^2^+6.4905P] where P=(Fo^2^+2Fc^2^)/3'
_atom_sites_solution_hydrogens     geom
_atom_sites_solution_primary     ?
_atom_sites_solution_secondary     ?
_refine_ls_shift/su_max     0.000
_refine_ls_shift/su_mean     0.000
_refine_diff_density_max     0.302
_refine_diff_density_min     -0.282
_refine_ls_extinction_method     'none'
_refine_ls_abs_structure_details     ?
_refine_ls_abs_structure_Flack     .
loop_
    _atom_type_symbol
    _atom_type_description
    _atom_type_scat_dispersion_real
    _atom_type_scat_dispersion_imag
    _atom_type_scat_source
    C C 0.0181 0.0091 ' International Tables Vol C Tables 4.2.6.8 and 6.1.1.4'
    H H 0.0000 0.0000 ' International Tables Vol C Tables 4.2.6.8 and 6.1.1.4'
    N N 0.0311 0.0180 ' International Tables Vol C Tables 4.2.6.8 and 6.1.1.4'
    O O 0.0492 0.0322 ' International Tables Vol C Tables 4.2.6.8 and 6.1.1.4'
    S S 0.3331 0.5567 ' International Tables Vol C Tables 4.2.6.8 and 6.1.1.4'
_computing_data_collection     'APEX2 (Bruker, 2013)'
_computing_cell_refinement     'SAINT (Bruker, 2013)'
_computing_data_reduction     'SAINT (Bruker, 2013)'
_computing_structure_solution     '<i>SHELXT</i> (Sheldrick, 2008)'
_computing_structure_refinement     'SHELXL2013 (Sheldrick, 2008)'
_computing_molecular_graphics     'ORTEP-3 for Windows (Farrugia, 2012)'
_computing_publication_material
                                'WinGX (Farrugia, 2012) and PLATON (Spek, 2009)'
loop_
    _atom_site_type_symbol
    _atom_site_label
    _atom_site_fract_x
    _atom_site_fract_y
    _atom_site_fract_z
    _atom_site_U_iso_or_equiv
    _atom_site_thermal_displace_type
    _atom_site_calc_flag
    _atom_site_refinement_flags
    _atom_site_occupancy
    _atom_site_disorder_assembly
    _atom_site_disorder_group
    S S1 0.82910(8) 0.9838(3) 0.07318(4) 0.0352(4) Uani d . 1.000 . .
    O O1 0.7365(2) 1.5472(9) -0.02761(10) 0.0509(14) Uani d . 1.000 . .
    O O2 0.7018(2) 1.2215(9) 0.01654(11) 0.0503(14) Uani d . 1.000 . .
    O O3 1.0163(2) 1.4497(8) 0.04611(11) 0.0500(14) Uani d . 1.000 . .
    O O4 0.4439(2) -0.0248(8) 0.10592(10) 0.0485(14) Uani d . 1.000 . .
    O O5 0.5638(2) -0.2773(7) 0.10342(10) 0.0383(12) Uani d . 1.000 . .
    O O6 0.4864(2) -0.5316(7) 0.24001(10) 0.0420(12) Uani d . 1.000 . .
    O O7 0.3549(2) -0.6713(8) 0.22011(10) 0.0474(14) Uani d . 1.000 . .
    N N1 0.9907(2) 1.0985(9) 0.08935(12) 0.0346(14) Uani d D 1.000 . .
    N N2 0.9367(3) 0.7543(9) 0.12948(12) 0.0370(16) Uani d . 1.000 . .
    N N3 0.8626(3) 0.5940(8) 0.13394(13) 0.0353(14) Uani d . 1.000 . .
    N N4 0.5687(2) -0.2105(8) 0.18830(12) 0.0331(14) Uani d . 1.000 . .
    C C1 0.6494(4) 1.5545(15) -0.04284(18) 0.066(3) Uani d . 1.000 . .
    C C2 0.7544(3) 1.3729(12) 0.00233(15) 0.0383(17) Uani d . 1.000 . .
    C C3 0.8436(3) 1.3888(11) 0.01578(15) 0.0372(17) Uani d . 1.000 . .
    C C4 0.8772(3) 1.2395(11) 0.04549(15) 0.0338(17) Uani d . 1.000 . .
    C C5 0.9686(3) 1.2793(12) 0.05910(15) 0.0382(17) Uani d . 1.000 . .
    C C6 0.9255(3) 0.9273(11) 0.10114(15) 0.0366(17) Uani d . 1.000 . .
    C C7B 1.0773(3) 1.0893(13) 0.1080(2) 0.0320(17) Uani d GDP 0.624(8) A 2
    C C8B 1.1061(4) 1.2977(13) 0.1336(2) 0.044(3) Uani d GP 0.624(8) A 2
    C C9B 1.1888(4) 1.2897(13) 0.1501(2) 0.046(3) Uani d GP 0.624(8) A 2
    C C10B 1.2426(3) 1.0733(14) 0.1411(2) 0.045(2) Uani d GP 0.624(8) A 2
    C C11B 1.2137(4) 0.8649(12) 0.1155(2) 0.051(3) Uani d GP 0.624(8) A 2
    C C12B 1.1311(4) 0.8729(12) 0.0990(2) 0.045(3) Uani d GP 0.624(8) A 2
    C C13 0.8620(3) 0.4521(10) 0.16606(14) 0.0300(17) Uani d . 1.000 . .
    C C14 0.9306(3) 0.4598(11) 0.19870(15) 0.0426(17) Uani d . 1.000 . .
    C C15 0.7858(3) 0.2779(10) 0.17131(13) 0.0287(17) Uani d . 1.000 . .
    C C16 0.7861(3) 0.0648(10) 0.19881(14) 0.0312(17) Uani d . 1.000 . .
    C C17 0.7147(3) -0.0942(10) 0.20385(14) 0.0327(17) Uani d . 1.000 . .
    C C18 0.6403(3) -0.0423(10) 0.18172(14) 0.0300(17) Uani d . 1.000 . .
    C C19 0.6384(3) 0.1794(10) 0.15518(14) 0.0336(17) Uani d . 1.000 . .
    C C20 0.7097(3) 0.3316(10) 0.14958(14) 0.0317(17) Uani d . 1.000 . .
    C C21 0.4985(3) -0.2571(10) 0.16418(14) 0.0324(17) Uani d . 1.000 . .
    C C22 0.4970(3) -0.1693(11) 0.12144(15) 0.0354(17) Uani d . 1.000 . .
    C C23 0.5758(4) -0.1888(14) 0.06307(15) 0.055(2) Uani d . 1.000 . .
    C C24 0.4309(3) -0.4101(10) 0.17585(15) 0.0345(17) Uani d . 1.000 . .
    C C25 0.4288(3) -0.5354(11) 0.21454(16) 0.0364(17) Uani d . 1.000 . .
    C C26 0.3515(4) -0.8178(14) 0.25707(17) 0.058(2) Uani d . 1.000 . .
    C C12A 1.0914(6) 1.165(3) 0.1430(3) 0.045(3) Uani d GP 0.376(8) A 1
    C C9A 1.2206(5) 0.972(3) 0.0964(3) 0.046(3) Uani d GP 0.376(8) A 1
    C C7A 1.0723(5) 1.075(2) 0.1044(3) 0.0320(17) Uani d GDP 0.376(8) A 1
    C C8A 1.1370(6) 0.978(3) 0.0811(3) 0.044(3) Uani d GP 0.376(8) A 1
    C C10A 1.2397(5) 1.063(3) 0.1350(3) 0.045(2) Uani d GP 0.376(8) A 1
    C C11A 1.1750(7) 1.159(3) 0.1583(3) 0.051(3) Uani d GP 0.376(8) A 1
    H H1B 0.64500 1.67420 -0.06630 0.0980 Uiso c RU 1.000 . .
    H H1A 0.63100 1.36790 -0.05030 0.0980 Uiso c RU 1.000 . .
    H H11B 1.25050 0.71690 0.10940 0.0610 Uiso c RUP 0.624(8) A 2
    H H1C 0.61300 1.62650 -0.02230 0.0980 Uiso c RU 1.000 . .
    H H3 0.87960 1.51280 0.00250 0.0450 Uiso c RU 1.000 . .
    H H4 0.56980 -0.29720 0.21130 0.0400 Uiso c RU 1.000 . .
    H H8B 1.06940 1.44570 0.13970 0.0530 Uiso c RUP 0.624(8) A 2
    H H9B 1.20860 1.43210 0.16760 0.0550 Uiso c RUP 0.624(8) A 2
    H H10B 1.29910 1.06780 0.15240 0.0540 Uiso c RUP 0.624(8) A 2
    H H19 0.58670 0.22460 0.14090 0.0400 Uiso c RU 1.000 . .
    H H20 0.70770 0.47660 0.13060 0.0380 Uiso c RU 1.000 . .
    H H23A 0.52380 -0.22530 0.04670 0.0830 Uiso c RU 1.000 . .
    H H23B 0.62350 -0.29000 0.05220 0.0830 Uiso c RU 1.000 . .
    H H23C 0.58810 0.00910 0.06280 0.0830 Uiso c RU 1.000 . .
    H H24 0.38350 -0.43460 0.15770 0.0410 Uiso c RU 1.000 . .
    H H26A 0.39650 -0.95760 0.25860 0.0870 Uiso c RU 1.000 . .
    H H26B 0.29580 -0.90740 0.25860 0.0870 Uiso c RU 1.000 . .
    H H26C 0.35980 -0.68840 0.27930 0.0870 Uiso c RU 1.000 . .
    H H12B 1.11130 0.73040 0.08150 0.0540 Uiso c RUP 0.624(8) A 2
    H H14A 0.94080 0.27310 0.20900 0.0640 Uiso c RU 1.000 . .
    H H14B 0.91260 0.57890 0.22030 0.0640 Uiso c RU 1.000 . .
    H H14C 0.98330 0.53230 0.18810 0.0640 Uiso c RU 1.000 . .
    H H16 0.83660 0.02780 0.21450 0.0370 Uiso c RU 1.000 . .
    H H17 0.71670 -0.24050 0.22270 0.0390 Uiso c RU 1.000 . .
    H H8A 1.12400 0.91620 0.05470 0.0530 Uiso c RUP 0.376(8) A 1
    H H9A 1.26480 0.90630 0.08050 0.0550 Uiso c RUP 0.376(8) A 1
    H H10A 1.29680 1.05890 0.14550 0.0540 Uiso c RUP 0.376(8) A 1
    H H11A 1.18800 1.22130 0.18470 0.0610 Uiso c RUP 0.376(8) A 1
    H H12A 1.04720 1.23120 0.15890 0.0540 Uiso c RUP 0.376(8) A 1
loop_
    _atom_site_aniso_label
    _atom_site_aniso_U_11
    _atom_site_aniso_U_22
    _atom_site_aniso_U_33
    _atom_site_aniso_U_12
    _atom_site_aniso_U_13
    _atom_site_aniso_U_23
    S1 0.0316(7) 0.0325(7) 0.0414(7) -0.0036(6) -0.0005(6) 0.0001(6)
    O1 0.045(2) 0.059(3) 0.048(2) 0.007(2) -0.0057(18) 0.011(2)
    O2 0.032(2) 0.067(3) 0.052(2) -0.008(2) 0.0031(18) 0.006(2)
    O3 0.042(2) 0.058(3) 0.050(2) -0.015(2) 0.0031(18) 0.009(2)
    O4 0.037(2) 0.054(3) 0.054(2) 0.010(2) -0.0040(18) 0.014(2)
    O5 0.032(2) 0.042(2) 0.041(2) 0.0025(18) 0.0033(16) -0.0009(17)
    O6 0.040(2) 0.041(2) 0.044(2) -0.0105(19) -0.0094(18) 0.0036(18)
    O7 0.034(2) 0.056(3) 0.052(2) -0.0129(19) -0.0018(18) 0.014(2)
    N1 0.025(2) 0.039(3) 0.040(2) -0.006(2) 0.0037(19) 0.000(2)
    N2 0.030(2) 0.034(3) 0.047(3) -0.001(2) 0.003(2) -0.002(2)
    N3 0.029(2) 0.028(2) 0.049(3) -0.002(2) 0.003(2) -0.001(2)
    N4 0.034(3) 0.028(2) 0.037(2) -0.004(2) -0.002(2) 0.0022(19)
    C1 0.053(4) 0.083(5) 0.060(4) 0.020(4) -0.011(3) 0.008(4)
    C2 0.042(3) 0.041(3) 0.032(3) 0.003(3) 0.004(3) -0.004(3)
    C3 0.035(3) 0.039(3) 0.038(3) -0.006(3) 0.006(3) 0.004(3)
    C4 0.025(3) 0.036(3) 0.041(3) -0.006(2) 0.007(2) -0.004(3)
    C5 0.037(3) 0.043(3) 0.035(3) -0.005(3) 0.005(2) 0.000(3)
    C6 0.037(3) 0.035(3) 0.038(3) -0.002(3) 0.004(2) -0.002(3)
    C7B 0.021(3) 0.033(3) 0.042(3) -0.004(2) 0.002(2) -0.005(3)
    C8B 0.037(5) 0.047(5) 0.048(5) 0.005(4) 0.002(4) -0.009(5)
    C9B 0.037(5) 0.056(6) 0.045(5) 0.007(5) -0.003(4) -0.018(5)
    C10B 0.024(3) 0.051(4) 0.059(4) 0.002(3) -0.008(3) -0.007(3)
    C11B 0.028(5) 0.063(7) 0.062(6) 0.008(5) -0.002(4) -0.026(5)
    C12B 0.023(5) 0.054(6) 0.058(6) -0.001(4) -0.004(4) -0.015(5)
    C13 0.026(3) 0.022(3) 0.042(3) 0.006(2) 0.001(2) -0.002(2)
    C14 0.034(3) 0.037(3) 0.056(3) -0.001(3) -0.008(3) 0.010(3)
    C15 0.027(3) 0.025(3) 0.034(3) -0.001(2) 0.000(2) -0.005(2)
    C16 0.028(3) 0.025(3) 0.040(3) 0.001(2) -0.004(2) -0.002(2)
    C17 0.040(3) 0.024(3) 0.034(3) 0.002(2) -0.001(2) 0.000(2)
    C18 0.028(3) 0.024(3) 0.038(3) -0.006(2) 0.002(2) -0.006(2)
    C19 0.032(3) 0.023(3) 0.045(3) 0.004(2) -0.007(2) 0.000(2)
    C20 0.028(3) 0.025(3) 0.042(3) 0.000(2) 0.000(2) -0.004(2)
    C21 0.029(3) 0.028(3) 0.040(3) 0.007(2) -0.002(2) -0.001(2)
    C22 0.029(3) 0.031(3) 0.046(3) 0.000(3) -0.001(3) 0.001(3)
    C23 0.049(4) 0.075(5) 0.042(3) 0.009(3) 0.009(3) 0.006(3)
    C24 0.029(3) 0.032(3) 0.042(3) 0.004(2) -0.004(2) 0.002(2)
    C25 0.027(3) 0.030(3) 0.052(3) -0.002(3) -0.002(3) -0.002(3)
    C26 0.038(4) 0.071(4) 0.064(4) -0.019(3) 0.000(3) 0.021(4)
    C12A 0.023(5) 0.054(6) 0.058(6) -0.001(4) -0.004(4) -0.015(5)
    C9A 0.037(5) 0.056(6) 0.045(5) 0.007(5) -0.003(4) -0.018(5)
    C7A 0.021(3) 0.033(3) 0.042(3) -0.004(2) 0.002(2) -0.005(3)
    C8A 0.037(5) 0.047(5) 0.048(5) 0.005(4) 0.002(4) -0.009(5)
    C10A 0.024(3) 0.051(4) 0.059(4) 0.002(3) -0.008(3) -0.007(3)
    C11A 0.028(5) 0.063(7) 0.062(6) 0.008(5) -0.002(4) -0.026(5)
_geom_special_details
;
Bond distances, angles <i>etc</i>. have been calculated using the rounded
fractional coordinates. All su's are estimated from the variances of the
(full) variance-covariance matrix. The cell e.s.d.'s are taken into account in
the estimation of distances, angles and torsion angles
;
loop_
    _geom_bond_atom_site_label_1
    _geom_bond_atom_site_label_2
    _geom_bond_site_symmetry_1
    _geom_bond_site_symmetry_2
    _geom_bond_distance
    _geom_bond_publ_flag
    S1 C4 . . 1.743(5) no
    S1 C6 . . 1.767(5) no
    O1 C1 . . 1.439(7) no
    O1 C2 . . 1.335(7) no
    O2 C2 . . 1.219(6) no
    O3 C5 . . 1.210(6) no
    O4 C22 . . 1.192(6) no
    O5 C22 . . 1.341(6) no
    O5 C23 . . 1.442(6) no
    O6 C25 . . 1.217(6) no
    O7 C25 . . 1.355(6) no
    O7 C26 . . 1.434(7) no
    N1 C5 . . 1.376(7) no
    N1 C6 . . 1.390(6) no
    N1 C7B . . 1.473(6) no
    N1 C7A . . 1.361(9) no
    N2 N3 . . 1.413(6) no
    N2 C6 . . 1.276(7) no
    N3 C13 . . 1.281(6) no
    N4 C18 . . 1.415(6) no
    N4 C21 . . 1.358(6) no
    N4 H4 . . 0.8800 no
    C2 C3 . . 1.455(7) no
    C3 C4 . . 1.324(7) no
    C4 C5 . . 1.499(7) no
    C7A C12A . . 1.389(15) no
    C7A C8A . . 1.392(14) no
    C7B C8B . . 1.390(9) no
    C7B C12B . . 1.390(8) no
    C8A C9A . . 1.389(13) no
    C8B C9B . . 1.390(9) no
    C9A C10A . . 1.390(15) no
    C9B C10B . . 1.390(9) no
    C10A C11A . . 1.390(15) no
    C10B C11B . . 1.391(9) no
    C11A C12A . . 1.389(14) no
    C11B C12B . . 1.388(9) no
    C13 C15 . . 1.482(7) no
    C13 C14 . . 1.503(7) no
    C15 C20 . . 1.397(7) no
    C15 C16 . . 1.387(7) no
    C16 C17 . . 1.378(7) no
    C17 C18 . . 1.380(7) no
    C18 C19 . . 1.397(7) no
    C19 C20 . . 1.361(7) no
    C21 C22 . . 1.497(7) no
    C21 C24 . . 1.367(7) no
    C24 C25 . . 1.437(7) no
    C1 H1A . . 0.9800 no
    C1 H1B . . 0.9800 no
    C1 H1C . . 0.9800 no
    C3 H3 . . 0.9500 no
    C8A H8A . . 0.9500 no
    C8B H8B . . 0.9500 no
    C9A H9A . . 0.9500 no
    C9B H9B . . 0.9500 no
    C10A H10A . . 0.9500 no
    C10B H10B . . 0.9500 no
    C11A H11A . . 0.9500 no
    C11B H11B . . 0.9500 no
    C12A H12A . . 0.9500 no
    C12B H12B . . 0.9500 no
    C14 H14A . . 0.9800 no
    C14 H14B . . 0.9800 no
    C14 H14C . . 0.9800 no
    C16 H16 . . 0.9500 no
    C17 H17 . . 0.9500 no
    C19 H19 . . 0.9500 no
    C20 H20 . . 0.9500 no
    C23 H23B . . 0.9800 no
    C23 H23C . . 0.9800 no
    C23 H23A . . 0.9800 no
    C24 H24 . . 0.9500 no
    C26 H26B . . 0.9800 no
    C26 H26C . . 0.9800 no
    C26 H26A . . 0.9800 no
loop_
    _geom_angle_atom_site_label_1
    _geom_angle_atom_site_label_2
    _geom_angle_atom_site_label_3
    _geom_angle_site_symmetry_1
    _geom_angle_site_symmetry_2
    _geom_angle_site_symmetry_3
    _geom_angle
    _geom_angle_publ_flag
    C4 S1 C6 . . . 90.8(2) no
    C1 O1 C2 . . . 116.7(4) no
    C22 O5 C23 . . . 116.4(4) no
    C25 O7 C26 . . . 115.2(4) no
    C5 N1 C6 . . . 115.3(4) no
    C5 N1 C7B . . . 122.1(4) no
    C5 N1 C7A . . . 122.0(5) no
    C6 N1 C7B . . . 122.6(4) no
    C6 N1 C7A . . . 122.5(5) no
    N3 N2 C6 . . . 110.8(4) no
    N2 N3 C13 . . . 115.0(4) no
    C18 N4 C21 . . . 129.2(4) no
    C21 N4 H4 . . . 115.00 no
    C18 N4 H4 . . . 115.00 no
    O1 C2 C3 . . . 111.6(4) no
    O2 C2 C3 . . . 124.8(5) no
    O1 C2 O2 . . . 123.6(4) no
    C2 C3 C4 . . . 123.5(5) no
    S1 C4 C5 . . . 111.1(4) no
    S1 C4 C3 . . . 128.6(4) no
    C3 C4 C5 . . . 120.2(5) no
    N1 C5 C4 . . . 110.5(4) no
    O3 C5 C4 . . . 125.3(5) no
    O3 C5 N1 . . . 124.2(4) no
    S1 C6 N1 . . . 112.3(4) no
    S1 C6 N2 . . . 125.8(4) no
    N1 C6 N2 . . . 121.8(4) no
    N1 C7A C8A . . . 121.2(8) no
    C8A C7A C12A . . . 119.9(8) no
    N1 C7A C12A . . . 118.8(8) no
    N1 C7B C12B . . . 119.3(5) no
    C8B C7B C12B . . . 120.0(5) no
    N1 C7B C8B . . . 120.7(5) no
    C7A C8A C9A . . . 120.0(10) no
    C7B C8B C9B . . . 119.9(6) no
    C8A C9A C10A . . . 120.0(9) no
    C8B C9B C10B . . . 120.0(6) no
    C9A C10A C11A . . . 119.9(8) no
    C9B C10B C11B . . . 120.0(5) no
    C10A C11A C12A . . . 120.1(10) no
    C10B C11B C12B . . . 120.0(5) no
    C7A C12A C11A . . . 120.0(9) no
    C7B C12B C11B . . . 120.0(6) no
    N3 C13 C15 . . . 116.3(4) no
    C14 C13 C15 . . . 118.9(4) no
    N3 C13 C14 . . . 124.7(4) no
    C13 C15 C20 . . . 120.5(4) no
    C13 C15 C16 . . . 121.7(4) no
    C16 C15 C20 . . . 117.7(4) no
    C15 C16 C17 . . . 121.4(4) no
    C16 C17 C18 . . . 120.4(4) no
    C17 C18 C19 . . . 118.6(4) no
    N4 C18 C17 . . . 118.0(4) no
    N4 C18 C19 . . . 123.3(4) no
    C18 C19 C20 . . . 120.8(4) no
    C15 C20 C19 . . . 121.1(4) no
    N4 C21 C24 . . . 122.7(4) no
    N4 C21 C22 . . . 120.2(4) no
    C22 C21 C24 . . . 116.8(4) no
    O5 C22 C21 . . . 110.0(4) no
    O4 C22 C21 . . . 124.6(4) no
    O4 C22 O5 . . . 125.4(5) no
    C21 C24 C25 . . . 122.6(4) no
    O6 C25 O7 . . . 121.6(5) no
    O6 C25 C24 . . . 125.7(5) no
    O7 C25 C24 . . . 112.7(4) no
    O1 C1 H1A . . . 109.00 no
    O1 C1 H1B . . . 109.00 no
    O1 C1 H1C . . . 109.00 no
    H1A C1 H1B . . . 109.00 no
    H1A C1 H1C . . . 110.00 no
    H1B C1 H1C . . . 109.00 no
    C2 C3 H3 . . . 118.00 no
    C4 C3 H3 . . . 118.00 no
    C7A C8A H8A . . . 120.00 no
    C9A C8A H8A . . . 120.00 no
    C9B C8B H8B . . . 120.00 no
    C7B C8B H8B . . . 120.00 no
    C10A C9A H9A . . . 120.00 no
    C8A C9A H9A . . . 120.00 no
    C8B C9B H9B . . . 120.00 no
    C10B C9B H9B . . . 120.00 no
    C11A C10A H10A . . . 120.00 no
    C9A C10A H10A . . . 120.00 no
    C11B C10B H10B . . . 120.00 no
    C9B C10B H10B . . . 120.00 no
    C10A C11A H11A . . . 120.00 no
    C12A C11A H11A . . . 120.00 no
    C10B C11B H11B . . . 120.00 no
    C12B C11B H11B . . . 120.00 no
    C7A C12A H12A . . . 120.00 no
    C11A C12A H12A . . . 120.00 no
    C11B C12B H12B . . . 120.00 no
    C7B C12B H12B . . . 120.00 no
    C13 C14 H14A . . . 110.00 no
    C13 C14 H14C . . . 109.00 no
    H14A C14 H14B . . . 109.00 no
    C13 C14 H14B . . . 110.00 no
    H14B C14 H14C . . . 109.00 no
    H14A C14 H14C . . . 109.00 no
    C15 C16 H16 . . . 119.00 no
    C17 C16 H16 . . . 119.00 no
    C18 C17 H17 . . . 120.00 no
    C16 C17 H17 . . . 120.00 no
    C18 C19 H19 . . . 120.00 no
    C20 C19 H19 . . . 120.00 no
    C15 C20 H20 . . . 119.00 no
    C19 C20 H20 . . . 119.00 no
    O5 C23 H23B . . . 110.00 no
    O5 C23 H23C . . . 110.00 no
    H23A C23 H23C . . . 109.00 no
    H23B C23 H23C . . . 110.00 no
    H23A C23 H23B . . . 109.00 no
    O5 C23 H23A . . . 109.00 no
    C25 C24 H24 . . . 119.00 no
    C21 C24 H24 . . . 119.00 no
    O7 C26 H26C . . . 109.00 no
    O7 C26 H26B . . . 109.00 no
    H26B C26 H26C . . . 109.00 no
    H26A C26 H26B . . . 109.00 no
    H26A C26 H26C . . . 109.00 no
    O7 C26 H26A . . . 110.00 no
loop_
    _geom_torsion_atom_site_label_1
    _geom_torsion_atom_site_label_2
    _geom_torsion_atom_site_label_3
    _geom_torsion_atom_site_label_4
    _geom_torsion_site_symmetry_1
    _geom_torsion_site_symmetry_2
    _geom_torsion_site_symmetry_3
    _geom_torsion_site_symmetry_4
    _geom_torsion
    _geom_torsion_publ_flag
    C6 S1 C4 C3 . . . . 178.8(5) no
    C6 S1 C4 C5 . . . . -0.7(4) no
    C4 S1 C6 N1 . . . . 0.0(4) no
    C4 S1 C6 N2 . . . . 179.2(5) no
    C1 O1 C2 C3 . . . . -178.6(5) no
    C1 O1 C2 O2 . . . . 1.0(8) no
    C23 O5 C22 C21 . . . . -174.0(4) no
    C23 O5 C22 O4 . . . . 6.1(7) no
    C26 O7 C25 C24 . . . . 175.6(5) no
    C26 O7 C25 O6 . . . . -2.6(7) no
    C5 N1 C6 N2 . . . . -178.4(5) no
    C7B N1 C5 C4 . . . . 179.1(5) no
    C5 N1 C7B C12B . . . . -105.5(7) no
    C6 N1 C5 O3 . . . . 177.2(5) no
    C7B N1 C5 O3 . . . . -2.4(8) no
    C6 N1 C5 C4 . . . . -1.4(6) no
    C5 N1 C6 S1 . . . . 0.8(6) no
    C5 N1 C7B C8B . . . . 72.9(7) no
    C6 N1 C7B C8B . . . . -106.6(7) no
    C7B N1 C6 N2 . . . . 1.2(8) no
    C7B N1 C6 S1 . . . . -179.6(4) no
    C6 N1 C7B C12B . . . . 74.9(7) no
    N3 N2 C6 N1 . . . . -176.3(4) no
    N3 N2 C6 S1 . . . . 4.6(6) no
    C6 N2 N3 C13 . . . . -167.4(5) no
    N2 N3 C13 C15 . . . . -179.0(4) no
    N2 N3 C13 C14 . . . . 3.5(7) no
    C18 N4 C21 C24 . . . . -175.0(5) no
    C21 N4 C18 C19 . . . . 23.3(8) no
    C18 N4 C21 C22 . . . . 12.5(7) no
    C21 N4 C18 C17 . . . . -159.3(5) no
    O2 C2 C3 C4 . . . . -0.5(9) no
    O1 C2 C3 C4 . . . . 179.1(5) no
    C2 C3 C4 C5 . . . . -176.5(5) no
    C2 C3 C4 S1 . . . . 4.0(8) no
    S1 C4 C5 O3 . . . . -177.2(5) no
    C3 C4 C5 N1 . . . . -178.3(5) no
    C3 C4 C5 O3 . . . . 3.2(8) no
    S1 C4 C5 N1 . . . . 1.3(5) no
    N1 C7B C12B C11B . . . . 178.3(5) no
    N1 C7B C8B C9B . . . . -178.3(6) no
    C8B C7B C12B C11B . . . . -0.1(10) no
    C12B C7B C8B C9B . . . . 0.2(10) no
    C7B C8B C9B C10B . . . . -0.2(10) no
    C8B C9B C10B C11B . . . . 0.1(10) no
    C9B C10B C11B C12B . . . . -0.1(10) no
    C10B C11B C12B C7B . . . . 0.1(10) no
    N3 C13 C15 C16 . . . . 163.1(5) no
    C14 C13 C15 C16 . . . . -19.2(7) no
    C14 C13 C15 C20 . . . . 158.1(4) no
    N3 C13 C15 C20 . . . . -19.5(7) no
    C13 C15 C16 C17 . . . . 179.2(4) no
    C20 C15 C16 C17 . . . . 1.8(7) no
    C16 C15 C20 C19 . . . . -0.1(7) no
    C13 C15 C20 C19 . . . . -177.6(4) no
    C15 C16 C17 C18 . . . . -0.7(7) no
    C16 C17 C18 C19 . . . . -2.0(7) no
    C16 C17 C18 N4 . . . . -179.5(4) no
    C17 C18 C19 C20 . . . . 3.7(7) no
    N4 C18 C19 C20 . . . . -179.0(4) no
    C18 C19 C20 C15 . . . . -2.6(7) no
    C24 C21 C22 O4 . . . . 61.8(7) no
    N4 C21 C22 O5 . . . . 54.8(6) no
    C22 C21 C24 C25 . . . . 172.4(5) no
    N4 C21 C22 O4 . . . . -125.3(5) no
    N4 C21 C24 C25 . . . . -0.3(8) no
    C24 C21 C22 O5 . . . . -118.2(5) no
    C21 C24 C25 O7 . . . . 178.4(5) no
    C21 C24 C25 O6 . . . . -3.5(8) no
loop_
    _geom_hbond_atom_site_label_D
    _geom_hbond_atom_site_label_H
    _geom_hbond_atom_site_label_A
    _geom_hbond_site_symmetry_A
    _geom_hbond_distance_DH
    _geom_hbond_distance_HA
    _geom_hbond_distance_DA
    _geom_hbond_angle_DHA
    _geom_hbond_publ_flag
    N4 H4 O6 . 0.88 2.01 2.705(5) 135 yes
    C1 H1B O4 3_675 0.98 2.54 3.402(8) 147 yes
    C3 H3 O3 3_785 0.95 2.37 3.191(6) 145 yes
    C8B H8B N2 1_565 0.95 2.58 3.461(8) 155 yes
    C12B H12B O3 1_545 0.95 2.31 3.216(7) 159 yes
    C14 H14A O6 2_655 0.98 2.50 3.375(6) 148 yes
    C14 H14C N2 . 0.98 2.33 2.735(7) 104 no
_iucr_refine_instructions_details
;
TITL HA-107 in P2(1)/n
CELL  1.54178  15.7027   4.8543  33.5974   90.000   92.539   90.000
ZERR     4.00   0.0006   0.0002   0.0013    0.000    0.003    0.000
LATT   1
SYMM  1/2 - X, 1/2 + Y, 1/2 - Z
SFAC  C    H    N    O    S
UNIT  104  96   16   28   4
MERG   2
OMIT    -4.00 180.00
OMIT   -11   1   2
OMIT    -5   2   2
DFIX  1.44 0.02 N1 C7A
DFIX  1.44 0.02 N1 C7B
EADP C7A C7B
EADP C8A C8B
EADP C9A C9B
EADP C10A C10B
EADP C11A C11B
EADP C12A C12B
FMAP   2
PLAN    5
SIZE     0.03   0.03   0.16
ACTA
BOND
BOND   $H
CONF
LIST   4
BUMP    0.02000
L.S.  13
TEMP  -173.00
WGHT    0.030900    6.490500
FVAR       0.38085   0.37621
C1    1    0.649435    1.554532   -0.042845    11.00000    0.05267    0.08254 =
         0.05999    0.00752   -0.01137    0.01963
AFIX  33
H1A   2    0.630973    1.367933   -0.050273    11.00000   -1.50000
H1B   2    0.645036    1.674209   -0.066337    11.00000   -1.50000
H1C   2    0.613000    1.626471   -0.022306    11.00000   -1.50000
AFIX   0
C2    1    0.754394    1.372912    0.002330    11.00000    0.04162    0.04080 =
         0.03179   -0.00424    0.00425    0.00313
C3    1    0.843574    1.388773    0.015776    11.00000    0.03502    0.03872 =
         0.03807    0.00394    0.00644   -0.00642
AFIX  43
H3    2    0.879611    1.512790    0.002546    11.00000   -1.20000
AFIX   0
C4    1    0.877214    1.239450    0.045494    11.00000    0.02484    0.03604 =
         0.04069   -0.00373    0.00689   -0.00556
C5    1    0.968624    1.279337    0.059102    11.00000    0.03656    0.04295 =
         0.03532    0.00028    0.00545   -0.00549
C6    1    0.925525    0.927301    0.101138    11.00000    0.03653    0.03543 =
         0.03848   -0.00155    0.00382   -0.00249
PART    1
AFIX  66
C7A   1    1.072327    1.074636    0.104382    21.00000    0.02125    0.03336 =
         0.04200   -0.00542    0.00179   -0.00428
C8A   1    1.136963    0.978161    0.081093    21.00000    0.03662    0.04676 =
         0.04830   -0.00872    0.00213    0.00501
AFIX  43
H8A   2    1.123960    0.916244    0.054696    21.00000   -1.20000
AFIX  65
C9A   1    1.220626    0.972278    0.096426    21.00000    0.03674    0.05592 =
         0.04521   -0.01761   -0.00334    0.00669
AFIX  43
H9A   2    1.264801    0.906341    0.080508    21.00000   -1.20000
AFIX  65
C10A  1    1.239652    1.062872    0.135048    21.00000    0.02390    0.05102 =
         0.05866   -0.00680   -0.00835    0.00200
AFIX  43
H10A  2    1.296832    1.058851    0.145527    21.00000   -1.20000
AFIX  65
C11A  1    1.175017    1.159348    0.158338    21.00000    0.02781    0.06329 =
         0.06152   -0.02556   -0.00189    0.00783
AFIX  43
H11A  2    1.188021    1.221264    0.184734    21.00000   -1.20000
AFIX  65
C12A  1    1.091354    1.165232    0.143005    21.00000    0.02305    0.05396 =
         0.05847   -0.01477   -0.00440   -0.00100
AFIX  43
H12A  2    1.047179    1.231169    0.158923    21.00000   -1.20000
PART    2
AFIX  66
C7B   1    1.077259    1.089324    0.108002   -21.00000    0.02125    0.03336 =
         0.04200   -0.00542    0.00179   -0.00428
C8B   1    1.106140    1.297727    0.133563   -21.00000    0.03662    0.04676 =
         0.04830   -0.00872    0.00213    0.00501
AFIX  43
H8B   2    1.069370    1.445652    0.139727   -21.00000   -1.20000
AFIX  65
C9B   1    1.188822    1.289694    0.150104   -21.00000    0.03674    0.05592 =
         0.04521   -0.01761   -0.00334    0.00669
AFIX  43
H9B   2    1.208560    1.432129    0.167574   -21.00000   -1.20000
AFIX  65
C10B  1    1.242623    1.073258    0.141085   -21.00000    0.02390    0.05102 =
         0.05866   -0.00680   -0.00835    0.00200
AFIX  43
H10B  2    1.299132    1.067769    0.152390   -21.00000   -1.20000
AFIX  65
C11B  1    1.213743    0.864853    0.115524   -21.00000    0.02781    0.06329 =
         0.06152   -0.02556   -0.00189    0.00783
AFIX  43
H11B  2    1.250514    0.716929    0.109360   -21.00000   -1.20000
AFIX  65
C12B  1    1.131061    0.872883    0.098983   -21.00000    0.02305    0.05396 =
         0.05847   -0.01477   -0.00440   -0.00100
AFIX  43
H12B  2    1.111323    0.730448    0.081513   -21.00000   -1.20000
AFIX   0
PART    0
C13   1    0.862027    0.452082    0.166065    11.00000    0.02633    0.02236 =
         0.04196   -0.00197    0.00115    0.00561
C14   1    0.930646    0.459774    0.198701    11.00000    0.03394    0.03672 =
         0.05556    0.00994   -0.00802   -0.00070
AFIX  33
H14A  2    0.940782    0.273079    0.208951    11.00000   -1.50000
H14B  2    0.912577    0.578929    0.220311    11.00000   -1.50000
H14C  2    0.983309    0.532328    0.188118    11.00000   -1.50000
AFIX   0
C15   1    0.785811    0.277889    0.171306    11.00000    0.02745    0.02458 =
         0.03433   -0.00495    0.00048   -0.00091
C16   1    0.786076    0.064835    0.198815    11.00000    0.02781    0.02537 =
         0.04006   -0.00158   -0.00398    0.00095
AFIX  43
H16   2    0.836567    0.027789    0.214526    11.00000   -1.20000
AFIX   0
C17   1    0.714705   -0.094217    0.203848    11.00000    0.03976    0.02367 =
         0.03388   -0.00014   -0.00138    0.00240
AFIX  43
H17   2    0.716723   -0.240466    0.222655    11.00000   -1.20000
AFIX   0
C18   1    0.640290   -0.042317    0.181725    11.00000    0.02751    0.02411 =
         0.03846   -0.00573    0.00197   -0.00565
C19   1    0.638355    0.179438    0.155178    11.00000    0.03206    0.02251 =
         0.04455   -0.00047   -0.00660    0.00433
AFIX  43
H19   2    0.586692    0.224570    0.140876    11.00000   -1.20000
AFIX   0
C20   1    0.709698    0.331558    0.149581    11.00000    0.02822    0.02489 =
         0.04214   -0.00371    0.00048   -0.00039
AFIX  43
H20   2    0.707678    0.476625    0.130584    11.00000   -1.20000
AFIX   0
C21   1    0.498534   -0.257052    0.164177    11.00000    0.02896    0.02799 =
         0.03967   -0.00086   -0.00230    0.00707
C22   1    0.497020   -0.169300    0.121435    11.00000    0.02939    0.03090 =
         0.04563    0.00089   -0.00116   -0.00018
C23   1    0.575753   -0.188803    0.063066    11.00000    0.04948    0.07550 =
         0.04203    0.00646    0.00948    0.00897
AFIX 137
H23A  2    0.523760   -0.225335    0.046706    11.00000   -1.50000
H23B  2    0.623515   -0.290023    0.052240    11.00000   -1.50000
H23C  2    0.588117    0.009058    0.062836    11.00000   -1.50000
AFIX   0
C24   1    0.430928   -0.410113    0.175848    11.00000    0.02883    0.03169 =
         0.04166    0.00250   -0.00448    0.00369
AFIX  43
H24   2    0.383483   -0.434608    0.157654    11.00000   -1.20000
AFIX   0
C25   1    0.428801   -0.535368    0.214539    11.00000    0.02669    0.03018 =
         0.05181   -0.00219   -0.00185   -0.00212
C26   1    0.351502   -0.817774    0.257066    11.00000    0.03849    0.07073 =
         0.06372    0.02122    0.00009   -0.01865
AFIX  33
H26A  2    0.396537   -0.957634    0.258559    11.00000   -1.50000
H26B  2    0.295817   -0.907374    0.258602    11.00000   -1.50000
H26C  2    0.359820   -0.688428    0.279294    11.00000   -1.50000
AFIX   0
N1    3    0.990693    1.098544    0.089351    11.00000    0.02488    0.03865 =
         0.03958    0.00019    0.00366   -0.00646
N2    3    0.936733    0.754294    0.129483    11.00000    0.02979    0.03415 =
         0.04661   -0.00238    0.00313   -0.00116
N3    3    0.862645    0.594002    0.133944    11.00000    0.02872    0.02790 =
         0.04880   -0.00121    0.00347   -0.00210
N4    3    0.568675   -0.210457    0.188300    11.00000    0.03449    0.02756 =
         0.03660    0.00218   -0.00242   -0.00424
AFIX  43
H4    2    0.569765   -0.297210    0.211315    11.00000   -1.20000
AFIX   0
O1    4    0.736474    1.547167   -0.027606    11.00000    0.04526    0.05937 =
         0.04804    0.01108   -0.00567    0.00714
O2    4    0.701821    1.221460    0.016540    11.00000    0.03180    0.06742 =
         0.05190    0.00632    0.00306   -0.00751
O3    4    1.016313    1.449745    0.046111    11.00000    0.04218    0.05824 =
         0.04973    0.00906    0.00309   -0.01541
O4    4    0.443852   -0.024775    0.105924    11.00000    0.03715    0.05360 =
         0.05367    0.01394   -0.00397    0.01039
O5    4    0.563785   -0.277263    0.103416    11.00000    0.03242    0.04182 =
         0.04147   -0.00093    0.00332    0.00245
O6    4    0.486391   -0.531618    0.240005    11.00000    0.04030    0.04085 =
         0.04366    0.00364   -0.00939   -0.01047
O7    4    0.354912   -0.671276    0.220106    11.00000    0.03428    0.05627 =
         0.05174    0.01376   -0.00176   -0.01291
S1    5    0.829098    0.983841    0.073177    11.00000    0.03159    0.03248 =
         0.04140    0.00011   -0.00050   -0.00365
HKLF 4
REM  HA-107 in P2(1)/n
REM R1 =  0.0699 for    2351 Fo > 4sig(Fo)  and  0.1147 for all    3655 data
REM    339 parameters refined using      6 restraints
END
WGHT      0.0309      6.4904
REM Highest difference peak  0.302,  deepest hole -0.282,  1-sigma level  0.063
Q1    1   1.0145  1.4011  0.0098  11.00000  0.05    0.30
Q2    1   0.8245  0.9820  0.0371  11.00000  0.05    0.30
Q3    1   0.8959  0.9731  0.0764  11.00000  0.05    0.28
Q4    1   0.8813  0.9640  0.0880  11.00000  0.05    0.27
Q5    1   0.9646  0.6644  0.1970  11.00000  0.05    0.26
;
