# Supplementary material for: Dimethyl (2Z)-2-[4-((1Z)-1-{2-[(2Z,5Z)-5-(2-meth­oxy-2-oxo­ethyl­idene)-4-oxo-3-phenyl-1,3-thia­zolidin-2-yl­idene]hydra­zin-1-yl­idene}eth­yl)anilino]but-2-ene­dio­ate
Source: Acta Crystallogr Sect E Struct Rep Online. 2013 Nov 30;69(Pt 12):o1844–5. doi: 10.1107/S1600536813032042 (PMC3885086; doi:10.1107/S1600536813032042)
Supplement: Supplementary file 2 [file e-69-o1844-Isup2.hkl]

#
# h,k,l, Fc-squared, Fo-squared, sigma(Fo-squared), status flag
#
data_I
_shelx_title ' HA-107 in P2(1)/n'
_shelx_refln_list_code          4
_shelx_F_calc_maximum      245.10
_exptl_crystal_F_000      1120.00
_reflns_d_resolution_high  0.8988

loop_
 _space_group_symop_operation_xyz
 'x, y, z'
 '-x+1/2, y+1/2, -z+1/2'
 '-x, -y, -z'
 'x-1/2, -y-1/2, z-1/2'

_cell_length_a    15.7027
_cell_length_b     4.8543
_cell_length_c    33.5974
_cell_angle_alpha  90.000
_cell_angle_beta   92.539
_cell_angle_gamma  90.000

_shelx_F_squared_multiplier     1.000

loop_
 _refln_index_h
 _refln_index_k
 _refln_index_l
 _refln_F_squared_calc
 _refln_F_squared_meas
 _refln_F_squared_sigma
 _refln_observed_status
   2   0   0        619.94        648.58        38.95 o
   4   0   0        121.95        147.33        39.99 o
   6   0   0        278.39        218.58        32.45 o
   8   0   0         41.80         33.28        33.44 o
  10   0   0       1433.29       1064.28       173.36 o
  12   0   0        799.46        738.99        63.62 o
  14   0   0       6785.99       6407.53       206.10 o
  16   0   0        614.67        794.15       108.24 o
   1   1   0        543.88        550.54        25.56 o
   2   1   0       3712.78       3826.41       216.10 o
   3   1   0       1417.90       1505.06       115.13 o
   4   1   0        154.91        113.44        20.08 o
   5   1   0       2090.08       2312.38        88.26 o
   6   1   0        124.26        288.75        37.31 o
   7   1   0        815.07       1181.45        50.03 o
   8   1   0        485.92        793.04        38.90 o
   9   1   0         40.48         84.98        47.07 o
  10   1   0        587.94        634.76        68.56 o
  11   1   0       1116.28       1172.79        59.83 o
  12   1   0        955.75       1229.01        70.54 o
  13   1   0        593.15        755.69        63.62 o
  14   1   0         58.64         49.02        35.01 o
  15   1   0        416.22        477.85        68.76 o
  16   1   0         21.23         48.96        72.39 o
  17   1   0        291.37        438.41        83.42 o
   0   2   0       1806.26       1868.58        82.39 o
   1   2   0        315.71        425.35        28.44 o
   2   2   0        453.86        499.28        25.72 o
   3   2   0          7.36          0.62        20.10 o
   4   2   0         48.52         28.78        17.19 o
   5   2   0       1036.72       1468.73       121.89 o
   6   2   0        615.47        541.66        32.41 o
   7   2   0         26.59         95.94        35.86 o
   8   2   0        124.05         90.92        29.43 o
   9   2   0       1130.76       1129.11        68.55 o
  10   2   0        657.71        804.15        50.85 o
  11   2   0       1281.39       1311.71       129.53 o
  12   2   0       1089.64       1068.85        71.17 o
  13   2   0         43.77        341.60        64.30 o
  14   2   0         74.46         79.28        78.59 o
  15   2   0          1.23         39.41        41.45 o
  16   2   0         16.80          2.83        39.13 o
   1   3   0        358.09        424.76        35.60 o
   2   3   0        104.54         88.55        21.98 o
   3   3   0        685.51        531.33        33.17 o
   4   3   0       2394.56       2424.23        54.98 o
   5   3   0        917.37        920.58        38.60 o
   6   3   0          2.61         66.09        44.32 o
   7   3   0         17.82         16.59        27.66 o
   8   3   0         25.42        103.01        29.65 o
   9   3   0         39.96         78.20        37.22 o
  10   3   0        380.06        362.99        47.66 o
  11   3   0        281.16        215.31        47.71 o
  12   3   0          2.84         27.28        46.40 o
  13   3   0        149.65        165.98        47.13 o
  14   3   0          0.52         69.60        48.76 o
   0   4   0       1768.70       1779.20       133.75 o
   1   4   0        128.33        210.34        47.22 o
   2   4   0        250.09        223.46        36.86 o
   3   4   0        181.23        264.87        38.23 o
   4   4   0          4.97         59.68        31.72 o
   5   4   0        670.49        733.47        50.01 o
   6   4   0         86.90         73.70        33.89 o
   7   4   0         22.63          4.84        35.13 o
   8   4   0        480.10        438.80        51.78 o
   9   4   0          1.85         41.80        37.40 o
  10   4   0          0.10        -19.83        56.19 o
  11   4   0        292.37        215.78        51.18 o
   1   5   0         69.42         31.84        40.40 o
   2   5   0         49.05         16.80        38.29 o
   3   5   0        445.83        390.40        61.97 o
   4   5   0          6.03        -33.71        46.04 o
   5   5   0         89.16         16.41        45.61 o
   6   5   0          0.16        -29.67        43.88 o
 -17   0   1        159.21        194.42        74.46 o
 -15   0   1       1054.78       1105.47       109.24 o
 -13   0   1       1023.72       1006.89        67.81 o
 -11   0   1        274.90        199.14       133.06 o
  -9   0   1        572.77        444.26       108.55 o
  -7   0   1       2763.04       2346.49       106.83 o
  -5   0   1        119.03        114.81        44.12 o
  -3   0   1       3071.95       2980.11       135.78 o
  -1   0   1         55.21         66.19         6.82 o
   1   0   1      17147.99      18099.45       588.36 o
   3   0   1       2030.17       2106.68        75.49 o
   5   0   1        603.46        643.17        51.71 o
   7   0   1       6381.30       6298.13       199.45 o
   9   0   1       1111.69        778.87       140.99 o
  11   0   1        330.03        469.50        69.98 o
  13   0   1       1276.58       1267.81        78.46 o
  15   0   1        374.09        289.56        89.63 o
  17   0   1          6.09         64.81        58.60 o
 -17   1   1        125.58        110.31        50.33 o
 -16   1   1        819.74        967.90       232.30 o
 -15   1   1         48.72        181.68       105.53 o
 -14   1   1          9.03         36.61        35.33 o
 -13   1   1          5.48        202.94        46.68 o
 -12   1   1        291.76        639.04        55.81 o
 -11   1   1       4764.47       4518.74       105.97 o
 -10   1   1        964.76       1121.03        61.98 o
  -9   1   1       1371.94       1411.85        48.10 o
  -8   1   1       2405.29       2343.77        89.87 o
  -7   1   1       2477.33       2710.69        60.95 o
  -6   1   1        403.57        450.37        27.62 o
  -5   1   1         47.71         68.20        18.17 o
  -4   1   1        470.86        422.06        29.21 o
  -3   1   1          2.01         73.50        16.64 o
  -2   1   1       9142.32       9692.01       259.61 o
  -1   1   1       7829.48       8563.22       397.04 o
   0   1   1        949.50       1231.87        64.12 o
   1   1   1       1153.39       1125.63        42.89 o
   2   1   1       5381.77       6047.34       163.59 o
   3   1   1      21623.04      22773.34       605.87 o
   4   1   1       2345.67       2329.92        84.87 o
   5   1   1       2833.64       2858.44        71.83 o
   6   1   1       1850.10       2030.07        54.35 o
   7   1   1       2734.70       2733.67        71.75 o
   8   1   1       2535.97       2459.56        61.82 o
   9   1   1         59.27        281.93        44.84 o
  10   1   1         34.43         70.04        48.36 o
  11   1   1        348.14        345.93        59.55 o
  12   1   1       2120.48       1980.25        77.55 o
  13   1   1        137.68        441.54        73.41 o
  14   1   1         18.05        127.96        41.00 o
  15   1   1          0.89        -46.52        68.02 o
  16   1   1        407.97        457.02        89.63 o
  17   1   1        270.74        481.84        85.49 o
 -16   2   1        182.76        136.71        40.97 o
 -15   2   1         31.78         69.44        41.79 o
 -14   2   1        434.93        422.55        96.52 o
 -13   2   1         62.03        132.16        79.97 o
 -12   2   1        481.87        725.22        60.28 o
 -11   2   1        824.03       1147.45        60.34 o
 -10   2   1        351.05        579.15        83.01 o
  -9   2   1        619.50        734.78        56.32 o
  -8   2   1          1.08         16.89        24.92 o
  -7   2   1        165.99        254.15        26.84 o
  -6   2   1        106.02        127.80        21.12 o
  -5   2   1      17182.33      17448.41       369.89 o
  -4   2   1         22.52         24.50        17.11 o
  -3   2   1        134.41        121.25        29.20 o
  -2   2   1        324.74        432.97        32.87 o
  -1   2   1       1457.85       1332.55        47.54 o
   0   2   1       1645.10       1777.58        56.33 o
   1   2   1       2466.66       2468.13        56.05 o
   2   2   1        498.69        487.49        23.63 o
   3   2   1       2785.09       2852.81        74.34 o
   4   2   1        142.25        133.71        27.15 o
   5   2   1       2962.78       3165.54        79.23 o
   6   2   1         95.76        267.78        37.13 o
   7   2   1        158.99        110.61        22.20 o
   8   2   1        173.43        197.39        32.06 o
   9   2   1          2.27        -13.46        36.43 o
  10   2   1        813.90       1095.63        73.08 o
  11   2   1       1206.01       1129.15        66.78 o
  12   2   1        138.62        217.23        55.84 o
  13   2   1        917.74        972.90        89.94 o
  14   2   1          1.20        -47.34        47.37 o
  15   2   1         21.00        204.31        60.45 o
  16   2   1         30.55         75.10        41.32 o
 -14   3   1        309.93        243.48        42.14 o
 -13   3   1         16.22         71.97        46.99 o
 -12   3   1         84.54         66.50        78.25 o
 -11   3   1        545.58        505.80       127.85 o
 -10   3   1         56.22        128.97        40.78 o
  -9   3   1        182.26        172.71        37.96 o
  -8   3   1        952.21        979.09        55.76 o
  -7   3   1         82.71        160.46        31.83 o
  -6   3   1        136.54        124.35        24.21 o
  -5   3   1         72.76         94.10        38.33 o
  -4   3   1          9.08        152.37        59.30 o
  -3   3   1         39.06         87.25        36.01 o
  -2   3   1       1415.12       1495.33        48.57 o
  -1   3   1        888.32        930.35        39.05 o
   0   3   1        347.54        372.09        36.76 o
   1   3   1        190.09        232.86        30.20 o
   2   3   1        106.38         87.20        24.06 o
   3   3   1        583.34        732.85        37.15 o
   4   3   1        817.32        694.29        42.24 o
   5   3   1        220.79        268.72        32.83 o
   6   3   1        154.36        175.09        28.37 o
   7   3   1        104.50        139.85        46.63 o
   8   3   1        263.57        222.85        59.99 o
   9   3   1         50.34        234.55        77.95 o
  10   3   1        780.35        701.78        54.06 o
  11   3   1          0.71        -13.87        52.74 o
  12   3   1         13.89        102.82        48.20 o
  13   3   1        149.31        285.78        88.56 o
  14   3   1        245.22        381.45        51.07 o
 -11   4   1        503.00        467.01        66.04 o
 -10   4   1        949.68        685.48        78.25 o
  -9   4   1          0.50         64.46        38.37 o
  -8   4   1         15.40         28.67        33.84 o
  -7   4   1          1.58         -8.43        32.06 o
  -6   4   1         79.33         52.22        32.57 o
  -5   4   1        102.13        128.49        32.98 o
  -4   4   1        171.49        221.01        34.58 o
  -3   4   1        691.28        723.43        48.51 o
  -2   4   1        307.70        436.28        52.07 o
  -1   4   1        201.39        183.70        46.95 o
   0   4   1         17.77         90.51        44.51 o
   1   4   1        184.76        266.59        61.70 o
   2   4   1          0.22        -30.57        48.32 o
   3   4   1         18.04         76.79        31.59 o
   4   4   1        204.57        289.63        36.02 o
   5   4   1         16.52         27.62        43.17 o
   6   4   1        111.51        119.01        35.33 o
   7   4   1         86.05        112.16        37.66 o
   8   4   1         65.52        101.96        37.96 o
   9   4   1        175.25        136.99        76.81 o
  10   4   1         32.82         61.72        61.02 o
  11   4   1         40.07         59.28        35.27 o
  -6   5   1        153.46         49.32        49.48 o
  -5   5   1          2.52          0.69        79.63 o
  -4   5   1         23.27        -58.12        61.31 o
  -3   5   1        164.21        136.53        79.91 o
  -2   5   1        222.84        175.94        46.20 o
  -1   5   1         18.77        -14.40        41.52 o
   0   5   1        138.96        129.90        56.91 o
   1   5   1        468.57        493.67        55.13 o
   2   5   1         25.25        139.51        82.10 o
   3   5   1        197.57        186.34        67.65 o
   4   5   1        490.09        678.56        89.28 o
   5   5   1         23.13         39.21        83.42 o
   6   5   1        201.23        175.50        42.62 o
 -16   0   2        170.41        384.72        81.83 o
 -14   0   2       2655.47       2987.03       117.87 o
 -12   0   2        579.02        765.19        84.80 o
 -10   0   2        119.88         38.57       119.96 o
  -8   0   2       3156.10       3417.83       155.81 o
  -6   0   2        122.74        122.23        29.49 o
  -4   0   2        382.10        362.51        43.74 o
  -2   0   2       5734.56       5610.73       211.31 o
   0   0   2         30.79         36.30         4.46 o
   2   0   2          9.74         74.46        21.37 o
   4   0   2       1976.13       1975.87        73.36 o
   6   0   2        193.98        217.17        42.05 o
   8   0   2       5992.92       6804.21       216.33 o
  10   0   2        437.19        341.55        47.21 o
  12   0   2         63.75        100.04        96.52 o
  14   0   2       1458.90       1345.64        90.30 o
  16   0   2         55.09         66.18        61.36 o
 -17   1   2        112.46        142.02        60.67 o
 -16   1   2       1142.84       1191.44       238.16 o
 -15   1   2        136.20        263.17        79.28 o
 -14   1   2        372.99        395.93        54.89 o
 -13   1   2        735.02        810.80       104.46 o
 -12   1   2         95.39        237.66        38.67 o
 -10   1   2        492.48        677.76        44.38 o
  -9   1   2          5.14        272.22        46.37 o
  -8   1   2       1292.84       1725.48        50.90 o
  -7   1   2        892.19       1273.40        44.62 o
  -6   1   2         39.72         68.91        18.22 o
  -5   1   2        166.93        135.48        18.64 o
  -4   1   2       1291.93       1281.63        37.67 o
  -3   1   2       8826.50       9551.24       256.69 o
  -1   1   2        611.72        563.19        37.92 o
   0   1   2         30.22         50.33        13.79 o
   1   1   2          9.75         -6.15         9.50 o
   2   1   2       6365.96       6655.00       220.35 o
   3   1   2       7831.46       8495.81       229.49 o
   4   1   2       1886.60       1797.55        49.10 o
   5   1   2       2407.35       2478.94        64.61 o
   6   1   2       2955.57       3072.42        75.68 o
   7   1   2       1180.40       1181.56        48.36 o
   8   1   2        360.45        284.13        47.38 o
   9   1   2        607.60        574.09        42.49 o
  10   1   2        212.83        330.94        57.91 o
  11   1   2        211.88        346.01        54.51 o
  12   1   2        798.69        829.89        85.82 o
  13   1   2       1119.25       1252.40        56.50 o
  14   1   2        544.28        584.88        49.71 o
  15   1   2          1.56         34.99        40.98 o
  16   1   2         48.81         52.89        64.12 o
  17   1   2          6.74         88.94        56.53 o
 -16   2   2          1.64         13.37        37.20 o
 -15   2   2         41.38         10.56        41.37 o
 -14   2   2         37.70        146.85        77.91 o
 -13   2   2         16.83         30.33        46.73 o
 -12   2   2       1040.80       1033.07        74.34 o
 -11   2   2        380.43        615.00        51.88 o
 -10   2   2        728.77        751.04        50.42 o
  -9   2   2        159.49        216.99        41.83 o
  -8   2   2         17.99         51.26        26.28 o
  -7   2   2         27.18         23.44        26.34 o
  -6   2   2        127.73        190.53        24.30 o
  -4   2   2        115.65         81.21        25.00 o
  -3   2   2         38.60         71.27        22.03 o
  -2   2   2      12316.98      13163.28       530.10 o
  -1   2   2        611.90        688.35        37.51 o
   0   2   2        103.79        172.90        33.93 o
   1   2   2         34.43         20.57        20.82 o
   2   2   2       2420.75       2671.62        55.97 o
   3   2   2        192.96        204.10        31.37 o
   4   2   2         14.79         15.96        18.74 o
   5   2   2         18.66         50.80        19.28 o
   6   2   2       1698.32       1633.51        51.83 o
   7   2   2         24.86         14.55        30.75 o
   8   2   2        140.59        123.86        32.33 o
   9   2   2        464.45        368.14        88.75 o
  10   2   2       3650.18       3333.60       143.58 o
  11   2   2         69.11        159.26        64.12 o
  12   2   2        250.22        274.71        51.11 o
  13   2   2        575.25        532.58        66.24 o
  14   2   2         95.69         86.83        48.97 o
  15   2   2          3.40         31.41        50.28 o
  16   2   2        102.98        445.30       106.86 o
 -14   3   2         87.00         80.32        40.50 o
 -13   3   2         91.15        211.26        91.00 o
 -12   3   2        322.63        248.27        71.70 o
 -11   3   2          6.85         81.48        70.67 o
 -10   3   2         37.58         49.27        39.20 o
  -9   3   2         40.73         67.30        43.94 o
  -8   3   2         52.79        175.83        35.63 o
  -7   3   2        222.35        286.64        33.74 o
  -6   3   2        251.15        229.14        28.62 o
  -5   3   2        274.09        248.70        33.60 o
  -4   3   2        331.90        319.30        29.16 o
  -3   3   2        409.92        441.39        30.81 o
  -2   3   2        486.95        511.40        36.58 o
  -1   3   2        416.34        447.31        33.36 o
   0   3   2         98.99        118.77        24.71 o
   1   3   2        356.44        393.34        51.07 o
   2   3   2       2093.05       2395.65        66.82 o
   3   3   2       4048.11       4148.13        89.23 o
   4   3   2       2631.30       2724.40        62.03 o
   5   3   2         55.42         88.06        25.37 o
   6   3   2         58.83         87.31        27.45 o
   7   3   2        525.59        575.58        53.43 o
   8   3   2         22.80        153.56        80.54 o
   9   3   2        591.28        520.46        51.58 o
  10   3   2         20.52        175.65        44.24 o
  11   3   2          1.05         54.32        51.71 o
  12   3   2        746.08        653.51        98.59 o
  13   3   2        259.49        318.47        55.88 o
  14   3   2         33.72         90.61        80.83 o
 -11   4   2        236.97        272.42        53.44 o
 -10   4   2         36.48        197.00        46.35 o
  -9   4   2        693.74        550.58        71.22 o
  -8   4   2         94.57         31.35        33.30 o
  -7   4   2         98.91         43.62        32.55 o
  -6   4   2          7.92         10.56        32.00 o
  -5   4   2          0.18         -2.20        36.32 o
  -4   4   2          5.74         45.18        31.52 o
  -3   4   2          0.18         21.11        28.53 o
  -2   4   2        965.17        982.17        49.40 o
  -1   4   2          2.91         13.30        49.98 o
   0   4   2         24.29         50.60        42.74 o
   1   4   2          0.46        -31.80        39.89 o
   2   4   2          4.19         36.59        35.70 o
   3   4   2         58.38         76.74        31.51 o
   4   4   2        497.97        471.94        50.85 o
   5   4   2          4.08         19.27        34.52 o
   6   4   2        500.23        510.37        54.92 o
   7   4   2         34.73         59.66        35.68 o
   8   4   2         70.49        114.88        36.80 o
   9   4   2         81.53         95.02        39.97 o
  10   4   2         14.71        331.26       116.90 o
  11   4   2        148.36        150.14        40.84 o
  -6   5   2        131.81         82.94        52.28 o
  -5   5   2        393.74        420.55        69.63 o
  -4   5   2        128.65        108.31        47.92 o
  -3   5   2        408.01        428.30        52.72 o
  -2   5   2        243.69        260.47        63.47 o
  -1   5   2         78.43         57.22        40.90 o
   0   5   2         54.81          8.38        43.36 o
   1   5   2        183.69        207.75        40.06 o
   2   5   2         91.60        137.07        59.44 o
   3   5   2         71.40        251.67        48.55 o
   4   5   2         47.14         96.80        44.26 o
   5   5   2        592.99        718.17        79.28 o
   6   5   2         45.24         47.56        78.94 o
 -17   0   3          2.98         17.93        74.46 o
 -15   0   3         34.88         70.33       144.78 o
 -13   0   3         43.14         96.69        52.74 o
  -9   0   3        489.55        405.23        45.25 o
  -7   0   3          4.15         55.87        23.26 o
  -5   0   3       4322.10       3665.52       287.11 o
  -3   0   3        134.09         73.77        22.75 o
   1   0   3      10109.25       9902.58       352.61 o
   3   0   3      34026.47      38049.09      1750.94 o
   5   0   3       3783.16       3660.32       228.51 o
   7   0   3      17111.39      17222.96       525.02 o
   9   0   3        231.64        187.56        46.88 o
  11   0   3        207.88        116.31        80.65 o
  13   0   3       1036.30       1070.48        79.25 o
  15   0   3        135.13        409.45        94.45 o
  17   0   3        186.94        320.58        86.87 o
 -17   1   3        137.41        529.41       173.74 o
 -16   1   3        135.90        341.63        70.51 o
 -15   1   3        191.28        223.38        75.06 o
 -14   1   3         61.63        141.74        50.12 o
 -13   1   3        130.44        245.26        45.92 o
 -12   1   3        799.25        711.49        50.16 o
 -11   1   3         70.72        204.58        44.16 o
 -10   1   3       2209.91       2047.83        60.33 o
  -9   1   3        113.91        346.24       106.83 o
  -8   1   3       6260.62       6298.03       125.21 o
  -7   1   3       2417.61       2570.17        59.06 o
  -6   1   3       2492.77       2547.14        64.29 o
  -5   1   3          0.67         -4.53        12.61 o
  -4   1   3      10114.22      10640.60       277.02 o
  -3   1   3       7974.36       7878.00       370.15 o
  -1   1   3      18968.99      20658.65       954.10 o
   0   1   3       4582.25       5037.15       238.54 o
   1   1   3       1271.21       1229.11        67.56 o
   2   1   3       9499.62       9646.75       259.08 o
   3   1   3         34.54         15.28         9.38 o
   4   1   3        469.25        351.75        36.42 o
   5   1   3        281.58        262.59        31.34 o
   6   1   3       4168.42       3982.92       110.39 o
   7   1   3       1254.92       1323.83        44.89 o
   8   1   3         55.83         75.19        23.45 o
   9   1   3         64.58         88.60        28.46 o
  10   1   3        548.68        527.78        65.98 o
  11   1   3        647.52        677.85        59.29 o
  12   1   3        180.17        331.25        63.77 o
  13   1   3         23.74        236.14       147.50 o
  14   1   3        302.83        337.99        42.44 o
  15   1   3        225.59        492.42        89.67 o
  16   1   3          1.05        -22.43        45.61 o
  17   1   3         26.74         52.40        49.64 o
 -16   2   3         36.52        162.70        54.76 o
 -15   2   3          1.72        -39.87        37.99 o
 -14   2   3         84.95        138.57        76.53 o
 -13   2   3       2980.45       2594.13        95.30 o
 -12   2   3         81.28        443.83        76.18 o
 -11   2   3        276.14        396.66        48.21 o
 -10   2   3        125.26        224.80        37.41 o
  -9   2   3         31.77         26.58        23.42 o
  -8   2   3        574.11        512.14        43.67 o
  -7   2   3       1717.44       1620.36        43.37 o
  -6   2   3        469.40        626.51        47.43 o
  -5   2   3       3974.92       4508.37       102.05 o
  -4   2   3       1692.48       1844.61        74.01 o
  -3   2   3        306.38        408.23        39.99 o
  -2   2   3         61.77        159.26        47.57 o
  -1   2   3        295.20        419.89        35.83 o
   0   2   3        179.70        127.28        27.24 o
   1   2   3       1525.60       1624.64        56.10 o
   2   2   3       1424.72       1411.59        40.98 o
   3   2   3       1633.41       1775.44        49.90 o
   4   2   3       1582.66       1688.67        56.89 o
   5   2   3        642.16        655.06        36.67 o
   6   2   3        348.24        424.27        39.83 o
   7   2   3         31.66         43.73        28.28 o
   8   2   3         30.69          3.99        48.06 o
   9   2   3       1220.59       1086.32        98.10 o
  10   2   3        132.16        179.25        62.74 o
  11   2   3        241.35        328.17        77.91 o
  12   2   3         13.31         57.66        85.14 o
  13   2   3        534.14        416.15        65.73 o
  14   2   3          8.52         29.27        39.31 o
  15   2   3        113.61        142.95        42.46 o
  16   2   3         60.66        128.02        42.96 o
 -14   3   3        138.96        194.95        47.37 o
 -13   3   3        117.63         97.48        48.02 o
 -12   3   3         99.89        180.86        66.53 o
 -11   3   3        173.83        160.86        45.37 o
 -10   3   3        149.11        153.52        42.39 o
  -9   3   3        324.82        308.01        48.12 o
  -8   3   3        563.29        583.68        41.10 o
  -7   3   3        124.68         94.65        27.30 o
  -6   3   3         96.69        141.76        26.94 o
  -5   3   3         80.48         70.87        22.00 o
  -4   3   3         84.42        116.57        24.25 o
  -3   3   3        368.02        397.60        31.28 o
  -2   3   3        116.59        136.72        22.25 o
  -1   3   3         74.52         98.62        22.70 o
   0   3   3          0.43         -3.98        22.70 o
   1   3   3         33.07         41.35        24.77 o
   2   3   3       2492.06       2655.33        66.15 o
   3   3   3       4785.30       5041.85       114.38 o
   4   3   3        164.87        168.51        28.88 o
   5   3   3        747.12        806.22        55.92 o
   6   3   3        264.39        217.18        41.09 o
   7   3   3        162.37        221.11        36.08 o
   8   3   3        550.48        607.53        52.30 o
   9   3   3         74.28        119.58        36.40 o
  10   3   3        905.10        790.34        57.03 o
  11   3   3        392.00        520.98        60.45 o
  12   3   3        517.06        579.74       102.04 o
  13   3   3          3.71         82.68        36.71 o
  14   3   3         29.85         -3.06        36.06 o
 -11   4   3        121.70        210.57        70.76 o
 -10   4   3          6.57         -9.20        40.11 o
  -9   4   3         64.31         90.46        47.58 o
  -8   4   3         37.01         83.14        34.33 o
  -7   4   3          2.03         56.35        31.48 o
  -6   4   3        140.80        149.26        32.20 o
  -5   4   3         24.01         24.38        29.16 o
  -4   4   3        905.35        833.69        60.52 o
  -3   4   3         57.52         48.56        28.93 o
  -2   4   3         17.22        101.09        66.10 o
  -1   4   3        105.48        159.24        45.94 o
   0   4   3         13.86        -22.23        58.60 o
   1   4   3        682.69        756.51       105.04 o
   2   4   3        515.75        622.55        56.79 o
   3   4   3        244.34        309.11        39.15 o
   4   4   3         42.85         67.34        30.96 o
   5   4   3        131.90        171.77        66.49 o
   6   4   3        134.05        129.00        37.10 o
   7   4   3       1050.00        977.32        60.49 o
   8   4   3        239.00        296.65        48.82 o
   9   4   3        101.71        357.64        72.38 o
  10   4   3        355.84        394.69        49.54 o
  11   4   3          8.11         12.97        39.25 o
  -6   5   3          0.94         49.09        41.24 o
  -5   5   3          5.30         67.26        41.85 o
  -4   5   3        232.53        263.32        49.75 o
  -3   5   3        588.09        600.21        63.81 o
  -2   5   3       1304.53       1415.87        66.52 o
  -1   5   3          1.05        -71.16        44.33 o
   0   5   3        150.59        227.96        45.55 o
   1   5   3          2.79         91.17        48.91 o
   2   5   3          1.58          3.16        36.98 o
   3   5   3         55.83         65.37        36.66 o
   4   5   3         18.80         70.15        41.01 o
   5   5   3          7.35         43.53        66.53 o
   6   5   3          0.21         71.57        47.67 o
 -16   0   4        112.85         87.63        58.54 o
 -14   0   4       1171.07       1270.69        80.06 o
 -12   0   4        304.57        283.35        72.39 o
 -10   0   4         52.54        -14.67        60.67 o
  -8   0   4          2.66        -31.34        26.57 o
  -6   0   4       3874.12       4307.80       139.49 o
  -4   0   4      12525.50      13282.55       616.28 o
  -2   0   4      15487.48      13881.59       639.72 o
   0   0   4      14480.01      13457.21       512.90 o
   2   0   4       2462.32       2586.65       179.56 o
   4   0   4       5123.85       4998.92       169.89 o
   6   0   4        734.81        739.69        63.43 o
   8   0   4       7462.20       7641.77       243.10 o
  10   0   4        178.47        303.50        51.65 o
  12   0   4        184.90        119.26        44.20 o
  14   0   4         26.50         54.46        46.19 o
  16   0   4       3103.82       3772.88       184.08 o
 -17   1   4          1.46         12.43        99.28 o
 -16   1   4         70.09         48.06        48.42 o
 -15   1   4        277.97        318.06        56.06 o
 -14   1   4         14.07         96.11        50.57 o
 -13   1   4       2514.71       2491.43        91.68 o
 -12   1   4        271.20        356.85        63.96 o
 -11   1   4         80.58        132.47        30.80 o
 -10   1   4         15.10        428.37        88.54 o
  -9   1   4         27.44         77.11        23.05 o
  -8   1   4       1337.69       1900.84        99.80 o
  -7   1   4        117.60        488.08        30.63 o
  -6   1   4        241.54        430.75        32.93 o
  -5   1   4        289.84        239.80        21.75 o
  -4   1   4       1545.61       1785.80        42.32 o
  -3   1   4       1530.60       1638.63        88.94 o
  -1   1   4        292.75        279.91        29.65 o
   0   1   4          3.62         13.03        10.40 o
   1   1   4       1065.43       1095.38        44.60 o
   2   1   4       2243.50       2219.40        55.31 o
   3   1   4         53.27         69.43        14.26 o
   4   1   4        897.07        926.87        43.14 o
   5   1   4       1062.09        990.77        47.08 o
   6   1   4       2243.96       2045.48        64.24 o
   7   1   4       3689.70       3573.41       147.13 o
   8   1   4          4.28         -8.50        20.50 o
   9   1   4         87.48         43.62        28.00 o
  10   1   4         71.41        106.11        35.50 o
  11   1   4        851.10        900.28        67.19 o
  12   1   4        640.65        901.09       109.20 o
  13   1   4       1391.46       1335.88        78.47 o
  14   1   4        235.40        213.17        35.99 o
  15   1   4          0.46         -2.63        38.60 o
  16   1   4         14.66         90.07        54.12 o
 -16   2   4        499.67        692.87        85.49 o
 -15   2   4        100.86        124.34        55.63 o
 -14   2   4          4.00         22.75        65.50 o
 -13   2   4         86.30        725.54       152.71 o
 -12   2   4        189.77        232.03        47.13 o
 -11   2   4         48.34         93.28        49.70 o
 -10   2   4       1628.35       1395.10        87.71 o
  -9   2   4        521.15        425.73        39.09 o
  -8   2   4         41.68         82.19        21.11 o
  -7   2   4          0.86         54.64        27.25 o
  -6   2   4        228.11        324.86        27.69 o
  -5   2   4          2.32         17.93        44.81 o
  -4   2   4       9670.82       9916.78       308.42 o
  -3   2   4        805.08        772.32        45.82 o
  -2   2   4       1458.17       1728.18        93.07 o
  -1   2   4        110.70        160.64        40.68 o
   0   2   4        666.31        759.64        42.23 o
   1   2   4         58.57         84.64        65.84 o
   2   2   4       2312.40       2222.14        65.27 o
   3   2   4       1236.45       1274.09        40.21 o
   4   2   4        307.51        304.29        29.32 o
   5   2   4       2536.23       2655.66        81.75 o
   6   2   4          6.70         13.36        25.48 o
   7   2   4          0.07         29.54        29.65 o
   8   2   4        331.66        332.68        44.16 o
   9   2   4        447.00        430.19        46.54 o
  10   2   4         22.69        128.74       119.62 o
  11   2   4        201.26        470.12        83.42 o
  12   2   4         33.03        211.65        84.80 o
  13   2   4         23.65         71.85        49.17 o
  14   2   4        356.85        374.57        50.49 o
  15   2   4          5.17         33.27        43.67 o
  16   2   4        257.46        259.88        80.63 o
 -14   3   4        102.56        115.38        46.03 o
 -13   3   4        152.88        159.98        45.83 o
 -12   3   4        292.34        370.15        82.73 o
 -11   3   4         69.58        131.84        43.17 o
 -10   3   4        107.49        230.84       226.44 o
  -9   3   4        161.38        103.19        38.31 o
  -8   3   4         25.72         88.48        34.58 o
  -7   3   4       1922.82       1757.41        59.06 o
  -6   3   4        316.60        303.27        35.08 o
  -5   3   4        947.39        936.16        43.86 o
  -4   3   4         52.54        117.31        23.57 o
  -3   3   4          2.62         21.86        21.34 o
  -2   3   4        457.95        474.27        35.22 o
  -1   3   4        203.32        256.37        37.71 o
   0   3   4         17.17          0.47        22.32 o
   1   3   4       1598.72       1494.00        53.18 o
   2   3   4        875.78       1007.21        44.81 o
   3   3   4        328.46        442.25        56.55 o
   4   3   4        122.08        168.46        31.48 o
   5   3   4        220.71        213.45        43.78 o
   6   3   4        321.36        201.34        47.57 o
   7   3   4          7.33         29.59        37.67 o
   8   3   4        326.59        422.05       116.13 o
   9   3   4         71.37        240.53        58.34 o
  10   3   4        116.31        138.38        37.01 o
  11   3   4        972.85        942.58        61.77 o
  12   3   4        267.64        212.50        52.65 o
  13   3   4        179.08        316.28        50.07 o
  14   3   4          1.34        -12.86        37.83 o
 -11   4   4        183.51        289.39       124.06 o
 -10   4   4        729.85        728.03        59.56 o
  -9   4   4         24.08         46.21        61.60 o
  -8   4   4         30.77        131.36        54.33 o
  -7   4   4        105.04        135.79        42.68 o
  -6   4   4        156.95        157.79        36.40 o
  -5   4   4         26.45         40.09        27.89 o
  -4   4   4        117.32         92.76        27.05 o
  -3   4   4        644.94        656.56        44.38 o
  -2   4   4        117.49        129.38        30.11 o
  -1   4   4         94.08        146.66        35.09 o
   0   4   4         16.51        122.61        84.96 o
   1   4   4         83.41        261.44        96.54 o
   2   4   4        495.07        592.97        57.03 o
   3   4   4         12.31        -17.08        38.87 o
   4   4   4         34.33        107.00        34.06 o
   5   4   4        491.70        519.51        47.36 o
   6   4   4         22.08         20.07        37.95 o
   7   4   4         11.43         24.57        36.72 o
   8   4   4        807.06        855.57       105.14 o
   9   4   4        228.80        244.44        61.99 o
  10   4   4          4.18         37.67        41.33 o
  11   4   4         97.00          8.48        53.58 o
  -6   5   4        139.27        113.48        41.42 o
  -5   5   4         34.22         81.33        61.49 o
  -4   5   4        182.51        222.47        46.44 o
  -3   5   4        434.69        502.13        59.53 o
  -2   5   4        105.68        205.40        47.12 o
  -1   5   4         24.78         10.31        61.90 o
   0   5   4          0.21         40.84        35.52 o
   1   5   4        654.25        597.80        72.61 o
   2   5   4         16.68         57.62        38.44 o
   3   5   4         44.30         86.77        36.66 o
   4   5   4        113.29        222.36       117.56 o
   5   5   4         51.77         37.05        40.94 o
   6   5   4          3.60         47.63        42.60 o
 -17   0   5        209.39        701.08       165.46 o
 -15   0   5        654.03        762.45        86.08 o
 -13   0   5       4415.20       4631.77       215.10 o
 -11   0   5         53.78         75.84        48.95 o
  -9   0   5       3390.52       3024.93       140.64 o
  -7   0   5        641.99        547.30        39.83 o
  -5   0   5       2377.65       2050.01        73.93 o
  -1   0   5       5409.55       5605.17       261.29 o
   1   0   5      17907.68      17460.05       568.62 o
   3   0   5       2491.35       2462.91       191.63 o
   5   0   5        266.66        293.70        44.12 o
   7   0   5         83.98        110.56        28.60 o
   9   0   5       5744.01       5643.84       146.28 o
  11   0   5        173.30        212.20        44.38 o
  13   0   5        615.74        676.26        82.04 o
  15   0   5       1866.87       1693.09       117.89 o
  17   0   5        158.98        244.06        60.67 o
 -17   1   5          7.66         12.23        53.39 o
 -16   1   5        138.10        135.01        48.09 o
 -15   1   5         16.18         53.67        45.36 o
 -14   1   5        134.41        170.19        48.13 o
 -13   1   5        577.64       1064.07        67.37 o
 -12   1   5       2378.35       2332.07       106.11 o
 -11   1   5       1445.98       1406.90        73.94 o
 -10   1   5       1300.83       1184.84        51.65 o
  -9   1   5       1035.26       1096.75        51.21 o
  -8   1   5        201.90        303.92        29.08 o
  -7   1   5         30.04         71.38        22.37 o
  -6   1   5       1642.66       1782.14        47.19 o
  -5   1   5         18.75         49.79        13.28 o
  -4   1   5        263.57        259.03        25.82 o
  -2   1   5       9831.11      10958.01       512.17 o
  -1   1   5       1556.64       1804.71        94.45 o
   0   1   5      41359.79      44368.25      1442.36 o
   1   1   5       2331.83       2435.25        86.29 o
   2   1   5        248.76        239.31        16.20 o
   3   1   5        144.91        110.70        20.76 o
   4   1   5        840.71        750.04        30.96 o
   5   1   5       3262.40       3232.39        91.39 o
   6   1   5        118.95        171.49        33.79 o
   7   1   5         67.76         48.00        18.73 o
   8   1   5       1993.63       1832.23        57.35 o
   9   1   5        538.77        537.53        54.40 o
  10   1   5        241.73        352.79        69.00 o
  11   1   5         39.18         41.65        40.17 o
  12   1   5       2035.37       1919.49        72.08 o
  13   1   5         68.46         77.34        38.26 o
  14   1   5         10.23        -36.47        42.24 o
  15   1   5         20.93         17.02        46.52 o
  16   1   5        432.67        689.99        67.41 o
 -16   2   5          9.75         16.63        40.97 o
 -15   2   5        219.34        334.24        63.90 o
 -14   2   5          0.69        -26.42        47.79 o
 -13   2   5        285.34        357.68        52.12 o
 -12   2   5        380.05        313.61        45.85 o
 -11   2   5        660.54        471.31        68.43 o
 -10   2   5         10.50        113.68        43.61 o
  -9   2   5       1164.92       1000.24        58.18 o
  -8   2   5        977.97        895.34        38.57 o
  -7   2   5        691.12        636.74        31.43 o
  -6   2   5        789.23        771.98        43.45 o
  -5   2   5          5.41         13.11        19.91 o
  -4   2   5       2395.18       2581.11        65.08 o
  -3   2   5       1381.23       1253.93        80.66 o
  -2   2   5        366.72        443.23        54.46 o
  -1   2   5        113.61        234.40        42.05 o
   0   2   5       2894.49       2929.84       129.27 o
   1   2   5         43.28         78.79        30.33 o
   2   2   5          1.17         18.88        18.62 o
   3   2   5          6.87         12.22        18.63 o
   4   2   5        567.96        575.51        33.08 o
   5   2   5        380.72        334.38        37.97 o
   6   2   5       1061.16        950.45        46.64 o
   7   2   5          3.44         -0.10        33.80 o
   8   2   5        103.07        163.58        33.81 o
   9   2   5        587.54        505.38        70.17 o
  10   2   5       2506.46       2341.87       135.44 o
  11   2   5       2247.93       2275.98       103.07 o
  12   2   5        254.83        397.15        54.09 o
  13   2   5        330.66        370.28        65.16 o
  14   2   5         45.87         17.84        38.75 o
  15   2   5         13.51         42.83        99.62 o
 -14   3   5         20.33         32.34        57.91 o
 -13   3   5         16.86         24.59        43.35 o
 -12   3   5        223.66        352.92        79.97 o
 -11   3   5         75.28        108.73        50.33 o
 -10   3   5        382.82        418.84        54.76 o
  -9   3   5        155.29        162.56        31.52 o
  -8   3   5        767.81        701.70        43.06 o
  -7   3   5          0.12        101.88        38.18 o
  -6   3   5         21.64         39.24        24.67 o
  -5   3   5        203.21        248.69        31.31 o
  -4   3   5        746.32        785.23        37.76 o
  -3   3   5        344.42        329.46        27.36 o
  -2   3   5        566.12        539.86        35.79 o
  -1   3   5        288.35        250.07        26.40 o
   0   3   5       1026.35        910.07        41.11 o
   1   3   5        168.37        222.13        28.03 o
   2   3   5         22.07         36.57        38.53 o
   3   3   5         17.74         56.43        31.35 o
   4   3   5        282.01        252.92        35.91 o
   5   3   5        902.85        938.96        80.43 o
   6   3   5        275.23        269.86        55.70 o
   7   3   5        106.07         53.51        51.36 o
   8   3   5       1869.69       1667.44        85.28 o
   9   3   5        356.49        343.03        83.04 o
  10   3   5         45.09         79.84        37.56 o
  11   3   5        989.63        919.90        52.43 o
  12   3   5          5.30         19.60        36.81 o
  13   3   5        203.42        181.31        51.03 o
  14   3   5         76.55         47.41        55.37 o
 -11   4   5        207.96        394.28        95.83 o
 -10   4   5         63.39        160.95        58.10 o
  -9   4   5         46.03        141.50        78.45 o
  -8   4   5         33.94         45.35        39.70 o
  -7   4   5        427.03        431.82        47.51 o
  -6   4   5          5.08         29.04        30.55 o
  -5   4   5        163.97        139.75        37.86 o
  -4   4   5       1250.48       1313.54        46.69 o
  -3   4   5        227.94        240.74        33.22 o
  -2   4   5        473.63        535.17        45.15 o
  -1   4   5         79.17        128.46        35.60 o
   0   4   5       1013.51       1156.93        63.39 o
   1   4   5        130.26        190.95        42.24 o
   2   4   5         15.00         88.34        35.96 o
   3   4   5         77.63        139.34        36.10 o
   4   4   5          0.94         -6.96        35.45 o
   5   4   5       1144.55       1201.42        62.28 o
   6   4   5         28.84         59.02        34.07 o
   7   4   5          4.37          4.52        60.68 o
   8   4   5         85.52         71.01        67.56 o
   9   4   5         68.55        239.82       174.74 o
  10   4   5         80.02         86.64        46.69 o
  11   4   5         98.59        110.31        61.36 o
  -6   5   5         57.90        129.65        43.39 o
  -5   5   5         93.36        108.02        65.80 o
  -4   5   5        237.72        333.04        58.86 o
  -3   5   5        316.75        339.85        54.02 o
  -2   5   5         95.49         62.36        43.79 o
  -1   5   5          1.20        -30.24        36.95 o
   0   5   5          1.80         78.90       109.43 o
   1   5   5        262.92        226.89        57.98 o
   2   5   5        293.66        356.10        54.06 o
   3   5   5         86.82        125.83        74.51 o
   4   5   5        210.01        288.50       120.47 o
   5   5   5         59.58         42.95        41.80 o
   6   5   5        360.01        313.74        60.46 o
 -16   0   6        175.23        317.28        69.79 o
 -14   0   6          0.76        -45.65        47.37 o
 -12   0   6        419.75        557.68        75.84 o
 -10   0   6         67.32        -19.13        34.23 o
  -8   0   6       1287.39       1190.60        79.97 o
  -6   0   6       1259.28       1170.44        51.29 o
  -4   0   6       5333.90       5312.86       253.02 o
   0   0   6        112.37        104.90        21.37 o
   2   0   6       2235.20       2318.33       116.51 o
   4   0   6       1145.86       1007.25        72.70 o
   6   0   6       4065.76       4251.28       211.65 o
   8   0   6        190.16        225.04        42.97 o
  10   0   6        112.71        103.86        33.63 o
  12   0   6       2102.65       1946.73       116.51 o
  14   0   6       1029.49       1077.44        97.90 o
  16   0   6         60.85         99.28        53.09 o
 -17   1   6         54.60         51.59       106.52 o
 -16   1   6         15.84         60.04        45.01 o
 -15   1   6        359.66        357.34        82.91 o
 -14   1   6        528.21        510.36       108.93 o
 -13   1   6         73.95        130.67        61.26 o
 -12   1   6        352.31        685.26        53.47 o
 -11   1   6         15.17        269.58        63.51 o
 -10   1   6        658.27        825.93        43.05 o
  -9   1   6         51.57         90.87        38.47 o
  -8   1   6          0.78         -4.84        18.81 o
  -7   1   6       5622.33       5922.33       118.25 o
  -6   1   6        416.77        487.01        28.42 o
  -5   1   6       2661.60       2862.45        82.14 o
  -4   1   6        163.77        202.43        22.71 o
  -3   1   6       5605.76       6013.93       250.26 o
  -2   1   6       2091.49       2038.43       106.17 o
  -1   1   6      60075.44      68935.72      3169.64 o
   0   1   6       6861.06       7185.40       265.05 o
   1   1   6       2937.56       3056.90       159.57 o
   2   1   6       9994.44       9705.51       321.46 o
   3   1   6       3328.27       3125.31        78.86 o
   4   1   6         20.61         14.21        13.83 o
   5   1   6         43.42         39.49        15.84 o
   6   1   6       1174.95       1143.81        46.39 o
   7   1   6       2711.90       2638.31        69.86 o
   8   1   6        593.50        580.38        41.00 o
   9   1   6       1266.55       1226.69        52.82 o
  10   1   6         47.19         35.97        32.74 o
  11   1   6        398.47        411.31        47.44 o
  12   1   6         53.91         48.61        36.15 o
  13   1   6        705.92        735.65        71.52 o
  15   1   6        101.98        130.43        58.47 o
  16   1   6        383.91        527.73        67.07 o
 -16   2   6          0.19        -51.12        40.13 o
 -15   2   6          6.02         32.43        49.70 o
 -14   2   6         97.69         99.95        66.30 o
 -13   2   6         10.24         -3.84        44.24 o
 -12   2   6         25.27         56.90        42.26 o
 -11   2   6        153.11        193.57        50.18 o
 -10   2   6          8.53         12.91        27.37 o
  -9   2   6        171.17        209.45        47.93 o
  -8   2   6       2195.51       2047.46        53.64 o
  -7   2   6        409.70        451.03        31.08 o
  -6   2   6       5258.57       5109.14       114.28 o
  -5   2   6        663.00        651.52        51.07 o
  -4   2   6        465.18        496.10        31.40 o
  -3   2   6       1323.93       1244.97        77.22 o
  -2   2   6         55.39        103.41        41.37 o
  -1   2   6       1127.92       1247.03        79.28 o
   0   2   6       4904.38       5700.00       311.59 o
   1   2   6        553.67        460.47        40.55 o
   2   2   6          9.27          9.92        17.76 o
   3   2   6       1403.52       1396.44        59.75 o
   4   2   6       1409.66       1408.38        52.71 o
   5   2   6         53.41         25.63        23.06 o
   6   2   6        103.13        107.12        28.14 o
   7   2   6        249.46        206.10        35.60 o
   8   2   6         90.97         72.38        40.60 o
   9   2   6        287.06        296.63        83.93 o
  10   2   6       3901.49       3859.75       133.56 o
  11   2   6        270.94        467.36       118.58 o
  12   2   6       1062.35        999.49        90.47 o
  13   2   6          3.80        100.90        54.81 o
  14   2   6        251.09        311.53        56.05 o
  15   2   6         39.97         16.92        53.43 o
 -14   3   6         32.54         66.54        40.65 o
 -13   3   6        284.68        301.82        54.83 o
 -12   3   6          6.53         32.40        66.18 o
 -11   3   6        255.06        267.43        48.33 o
 -10   3   6        242.66        223.79        53.69 o
  -9   3   6          6.27         86.87        76.12 o
  -8   3   6        209.93        199.17        50.36 o
  -7   3   6        657.50        601.56        41.26 o
  -6   3   6         80.81         63.57        26.41 o
  -5   3   6        283.56        310.56        34.04 o
  -4   3   6        133.93        158.44        25.39 o
  -3   3   6        485.35        484.87        31.33 o
  -2   3   6       1105.20       1095.21        42.18 o
  -1   3   6        490.57        489.15        37.11 o
   0   3   6         74.22        113.02        23.92 o
   1   3   6         44.88         50.82        24.52 o
   2   3   6        963.09        998.90        58.00 o
   3   3   6        120.67        159.55        35.01 o
   4   3   6          5.22         -0.46        64.46 o
   5   3   6        184.17        171.07        59.28 o
   6   3   6         10.37          4.49        50.13 o
   7   3   6         77.43         73.13        67.22 o
   8   3   6          9.46        -29.65        61.36 o
   9   3   6        565.49        403.54        56.81 o
  10   3   6        103.49        231.13        78.43 o
  11   3   6        419.44        346.79        46.55 o
  12   3   6        200.55        187.70        57.22 o
  13   3   6         77.71         86.45        38.51 o
  14   3   6         34.58         85.37        42.44 o
 -11   4   6          7.84        -30.69        36.12 o
 -10   4   6        117.90         90.55       101.99 o
  -9   4   6          0.66         14.46        35.55 o
  -8   4   6        138.92        140.60        56.54 o
  -7   4   6         36.90         48.34        35.91 o
  -6   4   6         20.70         77.49        36.98 o
  -5   4   6        861.59        899.74        45.20 o
  -4   4   6        133.87        241.96        59.49 o
  -3   4   6         83.94         57.71        28.94 o
  -2   4   6         19.82         36.20        28.98 o
  -1   4   6        165.70        238.17        52.00 o
   0   4   6        310.26        520.49        71.83 o
   1   4   6        170.35        212.20        37.47 o
   2   4   6        273.02        266.35        44.75 o
   3   4   6        138.81        201.05        36.46 o
   4   4   6          0.00          5.34        34.60 o
   5   4   6        157.65        211.49        51.65 o
   6   4   6         96.65        148.68        56.98 o
   7   4   6         76.69         79.04        35.63 o
   8   4   6        244.97        285.42        86.18 o
   9   4   6       1128.65        904.81        76.85 o
  10   4   6        437.59        648.70        75.87 o
  11   4   6          3.34         86.79       118.10 o
  -6   5   6        230.89        226.27        71.94 o
  -5   5   6          1.74         38.31        36.06 o
  -4   5   6         59.46         73.01        56.69 o
  -3   5   6         92.01         85.22        43.68 o
  -2   5   6        677.30        705.48        79.21 o
  -1   5   6         27.49         31.03        38.49 o
   0   5   6        318.20        317.57        43.82 o
   1   5   6         40.59        110.46        75.43 o
   2   5   6        132.42        125.83        38.56 o
   3   5   6        478.29        454.25        60.11 o
   4   5   6        219.22        243.62        80.48 o
   5   5   6         15.51         49.99        43.52 o
 -17   0   7         37.82        146.85       102.72 o
 -15   0   7         45.30         62.74        62.05 o
 -13   0   7       2805.87       2585.07       148.23 o
 -11   0   7       3242.30       3129.65       228.17 o
  -9   0   7        721.98        742.30        54.98 o
  -7   0   7        696.17        689.45        43.17 o
  -5   0   7       4600.63       4426.00       141.64 o
  -3   0   7       1392.29       1377.34        73.77 o
  -1   0   7      15108.60      15608.40       721.76 o
   1   0   7      12931.48      12441.59       407.74 o
   3   0   7         40.58         -8.96        26.20 o
   5   0   7      16541.54      16014.47       745.89 o
   7   0   7        737.30        841.07        50.67 o
   9   0   7         13.49         99.82        30.12 o
  11   0   7         53.35         84.11        43.43 o
  13   0   7        561.85        363.95        76.53 o
  15   0   7        672.71        819.66        98.59 o
 -16   1   7         17.53         14.77        44.13 o
 -15   1   7        500.61        543.03       113.41 o
 -14   1   7          1.26         40.47        63.08 o
 -13   1   7         58.98         81.98        42.66 o
 -12   1   7       1449.97       1461.87        65.29 o
 -11   1   7        593.87        614.54        79.91 o
 -10   1   7        294.67        281.45        33.03 o
  -9   1   7         69.69         42.78        21.73 o
  -8   1   7        217.61        185.77        25.42 o
  -7   1   7        257.73        274.88        26.69 o
  -6   1   7       1439.12       1475.62        44.50 o
  -5   1   7        198.59        247.44        33.02 o
  -4   1   7       2068.19       2154.33        79.77 o
  -3   1   7       3413.97       3563.99       155.81 o
  -2   1   7      29269.30      30581.98      1413.19 o
  -1   1   7      13212.37      14537.17       677.64 o
   0   1   7       6703.36       6833.39       228.39 o
   1   1   7        276.40        308.74        27.09 o
   2   1   7          3.38         -2.03        13.84 o
   3   1   7         16.61         21.00        12.40 o
   4   1   7         46.53         35.72        18.01 o
   5   1   7         16.50         21.25        16.40 o
   6   1   7        903.21        860.59        42.91 o
   7   1   7         28.98          6.74        20.94 o
   8   1   7          1.68         25.51        27.07 o
   9   1   7         87.95         99.95        52.44 o
  10   1   7        607.26        555.32        46.58 o
  11   1   7         56.01         55.69        31.51 o
  12   1   7       1088.89       1074.56        57.32 o
  13   1   7        471.40        474.23        58.13 o
  14   1   7        189.79        312.33       100.97 o
  15   1   7        122.79         75.79        36.84 o
  16   1   7         70.56        396.02       299.52 o
 -16   2   7         35.13          5.43        39.46 o
 -15   2   7        326.11        224.14        60.32 o
 -14   2   7        120.90        112.99        64.98 o
 -13   2   7          2.85         11.08        57.05 o
 -12   2   7         54.71         65.87        38.92 o
 -11   2   7         22.93         76.45        44.06 o
 -10   2   7         23.62         -8.47        25.48 o
  -9   2   7       1540.15       1334.41        78.40 o
  -8   2   7         52.16         52.23        24.72 o
  -7   2   7         34.68         12.82        19.55 o
  -6   2   7        248.47        355.97        35.94 o
  -5   2   7        264.74        198.79        24.44 o
  -4   2   7         13.22         46.12        26.65 o
  -3   2   7          9.38        -10.89        31.15 o
  -2   2   7        216.11        241.30        58.60 o
  -1   2   7         30.31         70.32        44.81 o
   0   2   7       1030.85       1109.33        53.46 o
   1   2   7       2060.93       2028.12        74.69 o
   2   2   7          2.34         -7.51        47.57 o
   3   2   7       3694.26       3720.40       125.15 o
   4   2   7          5.04         29.83        21.28 o
   5   2   7        225.17        194.63        25.81 o
   6   2   7         65.57        106.57        37.81 o
   7   2   7       1077.99        962.53        52.18 o
   8   2   7        426.16        290.37        75.51 o
   9   2   7       1110.96       1020.32       116.01 o
  10   2   7        951.39        936.04        72.43 o
  11   2   7       1047.39       1094.22        99.59 o
  12   2   7         27.22         10.66        40.06 o
  13   2   7        233.01        275.47        68.00 o
  14   2   7         34.37         -7.19        41.79 o
  15   2   7         72.73         15.90        37.30 o
 -14   3   7          1.20        -63.65        38.49 o
 -13   3   7        127.37        151.12        54.46 o
 -12   3   7        211.09        165.69        46.02 o
 -11   3   7        238.06        247.17        98.21 o
 -10   3   7        118.07        147.42        40.37 o
  -9   3   7         23.43         18.26        29.16 o
  -8   3   7          0.94         66.39        33.29 o
  -7   3   7        237.99        255.13        31.82 o
  -6   3   7       3019.46       2848.11        74.68 o
  -5   3   7         15.30         -0.52        25.78 o
  -4   3   7        450.20        486.51        37.13 o
  -3   3   7         13.93         48.17        28.79 o
  -2   3   7        413.46        418.96        31.53 o
  -1   3   7        110.90        104.83        24.89 o
   0   3   7        418.87        485.49        37.27 o
   1   3   7         50.62         66.00        33.19 o
   2   3   7        344.70        310.91        40.84 o
   3   3   7        953.36        976.54        57.91 o
   4   3   7       1182.07        964.25        59.58 o
   5   3   7         19.81         36.32        48.54 o
   6   3   7        705.67        635.93       117.06 o
   7   3   7        185.62        120.59        43.17 o
   8   3   7         28.10         11.03        66.87 o
   9   3   7         12.16          0.85        47.28 o
  10   3   7        160.77        252.14        62.34 o
  11   3   7          0.21         31.85        36.50 o
  12   3   7          6.74          8.34        37.99 o
  13   3   7         78.33         27.33        37.41 o
 -11   4   7        170.77        120.26       149.95 o
 -10   4   7        404.85        312.07        41.73 o
  -9   4   7         32.23        -47.81        33.19 o
  -8   4   7        427.07        508.47        53.69 o
  -7   4   7        277.44        312.46        44.67 o
  -6   4   7        593.86        576.70        41.86 o
  -5   4   7        394.15        640.17        55.33 o
  -4   4   7        408.87        471.85        38.38 o
  -3   4   7        426.52        515.71        39.98 o
  -2   4   7        226.14        299.29        41.25 o
  -1   4   7        111.71        208.44        40.33 o
   0   4   7         53.96         92.63        34.14 o
   1   4   7         18.16         38.50        77.78 o
   2   4   7          5.17         10.00        34.35 o
   3   4   7       1560.20       1575.15        71.83 o
   4   4   7         32.87         20.68        34.93 o
   5   4   7        171.62        213.72        37.92 o
   6   4   7        106.83        169.37        74.21 o
   7   4   7        129.63        101.14        35.17 o
   8   4   7       1026.45        857.14       105.08 o
   9   4   7        199.60        208.72        42.71 o
  10   4   7        575.40        650.08        68.41 o
  11   4   7          7.69         -3.67        38.96 o
  -5   5   7          6.88         15.38        35.02 o
  -4   5   7         52.45         25.68        42.07 o
  -3   5   7         53.05         68.61        62.69 o
  -2   5   7        356.92        487.32       103.41 o
  -1   5   7        173.88        202.83        47.83 o
   0   5   7         39.67         32.90        37.30 o
   1   5   7        603.91        599.59        57.72 o
   2   5   7          4.38         18.31        37.16 o
   3   5   7          7.85         48.17        37.90 o
   4   5   7          0.23         -9.54        39.80 o
   5   5   7        231.39        236.26        78.59 o
 -16   0   8        209.48        167.01        63.61 o
 -14   0   8        213.30        153.21        54.84 o
 -12   0   8        905.50        801.73        77.22 o
  -8   0   8       3019.26       2976.84        86.97 o
  -6   0   8        136.68        162.37        27.41 o
  -4   0   8       1368.34       1278.29        51.35 o
  -2   0   8         11.93         40.68        13.79 o
   0   0   8        202.69        129.59        16.81 o
   2   0   8       1876.46       1814.06        67.27 o
   4   0   8       1517.39       1135.83       148.19 o
   6   0   8       6692.98       6891.50       332.30 o
   8   0   8         16.29          5.09        37.23 o
  10   0   8        552.52        565.31        61.81 o
  12   0   8       1219.00       1051.24        86.18 o
  14   0   8         59.55         43.43        48.95 o
  16   0   8         29.83         22.75        51.02 o
 -16   1   8        202.69        165.81        72.56 o
 -15   1   8        441.97        578.47        90.31 o
 -14   1   8        133.59        198.69        50.24 o
 -13   1   8        290.96        321.69        88.00 o
 -12   1   8        364.48        492.25        48.09 o
 -11   1   8        105.99        182.94        49.92 o
 -10   1   8          2.71          3.76        26.25 o
  -9   1   8        921.32        760.41        50.72 o
  -8   1   8         36.22         15.93        18.42 o
  -7   1   8          0.66         -5.58        16.79 o
  -6   1   8       2688.69       2757.27        61.35 o
  -5   1   8       2347.75       2441.33        61.72 o
  -4   1   8       2322.22       2309.97        65.71 o
  -3   1   8       3090.23       3010.72       188.87 o
  -2   1   8      22818.86      24948.89       752.61 o
  -1   1   8        908.15        825.17        57.91 o
   0   1   8      13090.84      13327.55       439.43 o
   1   1   8        381.67        380.05        30.79 o
   2   1   8          1.13         -7.15        14.24 o
   3   1   8       9247.98       9324.89       252.84 o
   4   1   8        551.91        482.30        33.17 o
   5   1   8       1423.18       1390.88        52.10 o
   6   1   8         65.92         47.11        19.21 o
   7   1   8       1668.64       1697.64        70.53 o
   8   1   8       2367.21       2370.18        84.56 o
   9   1   8       1909.74       1774.28        54.79 o
  10   1   8         27.63        -15.81        25.48 o
  11   1   8         59.21         42.86        30.62 o
  12   1   8        653.51        717.34        59.19 o
  13   1   8        110.67        138.67        38.08 o
  14   1   8        119.46         62.36        54.81 o
  15   1   8         14.16         56.84        74.84 o
  16   1   8         59.18        280.98       245.40 o
 -15   2   8         62.63         37.61       119.96 o
 -14   2   8          4.15         89.45        45.19 o
 -13   2   8        662.93        488.02        63.36 o
 -12   2   8        134.35        173.67        54.58 o
 -11   2   8          1.24        -22.21        44.16 o
 -10   2   8        389.18        382.96        37.24 o
  -9   2   8        195.48        224.43        41.85 o
  -8   2   8       1217.25       1125.91        42.13 o
  -7   2   8         67.42         80.99        21.58 o
  -6   2   8          4.00        -14.94        18.50 o
  -5   2   8        433.39        544.29        31.28 o
  -4   2   8       6554.18       6922.15       148.18 o
  -3   2   8        545.19        577.60        68.25 o
  -2   2   8       2186.98       2298.34       116.51 o
  -1   2   8        828.80        679.02        74.46 o
   0   2   8       1767.81       1628.73        65.67 o
   1   2   8       2707.15       2587.49        90.80 o
   2   2   8        455.77        391.31        80.63 o
   3   2   8       1775.65       1676.60        68.81 o
   4   2   8        501.31        469.89        64.39 o
   5   2   8        175.09        132.91        27.52 o
   6   2   8       3960.97       3718.18        94.98 o
   7   2   8        853.19        674.89        75.53 o
   8   2   8        111.99         60.22        34.95 o
   9   2   8         26.51         53.34        73.55 o
  10   2   8        721.77        761.21        56.68 o
  11   2   8         22.57         34.51        39.75 o
  12   2   8        208.41        244.18        46.05 o
  13   2   8         33.88          4.67        55.12 o
  14   2   8         60.43         10.89        40.52 o
  15   2   8        204.17        191.97        90.31 o
 -14   3   8         21.27         98.59        66.18 o
 -13   3   8        115.25         87.35        41.57 o
 -12   3   8        419.90        391.68        65.28 o
 -11   3   8         49.46         84.80        53.43 o
 -10   3   8        321.74        401.45        51.03 o
  -9   3   8        403.42        436.54        41.01 o
  -8   3   8        400.07        455.89        43.33 o
  -7   3   8       1301.18       1339.49        70.97 o
  -6   3   8        613.95        666.02        47.57 o
  -5   3   8        110.71        106.12        25.83 o
  -4   3   8        293.66        285.29        33.64 o
  -3   3   8       1096.73        991.86        39.55 o
  -2   3   8         38.89         31.79        21.48 o
  -1   3   8          2.37        -33.00        35.86 o
   0   3   8          8.66         59.29        23.97 o
   1   3   8          9.95         23.52        25.15 o
   2   3   8        538.56        534.53        40.89 o
   3   3   8        117.75         95.99        36.11 o
   4   3   8          5.66        -18.95        32.80 o
   5   3   8        158.89        150.72        36.27 o
   6   3   8        107.84          9.44        46.76 o
   7   3   8        515.87        460.22        63.00 o
   8   3   8        123.39        189.98        49.95 o
   9   3   8       1270.77       1218.68        66.98 o
  10   3   8         57.08         26.34        45.32 o
  11   3   8          0.17        -49.04        35.53 o
  12   3   8         25.19         27.15        38.22 o
  13   3   8          8.42        -37.25        76.54 o
 -11   4   8        208.57        208.79        76.18 o
 -10   4   8         61.25         54.10        59.11 o
  -9   4   8         53.91         -5.96        35.33 o
  -8   4   8         20.39         26.98        32.89 o
  -7   4   8        196.57        239.79        32.72 o
  -6   4   8        203.75        313.26        57.00 o
  -5   4   8        696.10        637.89        60.23 o
  -4   4   8         37.77         58.55        28.68 o
  -3   4   8        368.88        363.73        37.72 o
  -2   4   8        629.04        642.88        52.77 o
  -1   4   8         34.00         52.01        29.04 o
   0   4   8       1108.34       1068.25        55.93 o
   1   4   8        104.58        135.02        62.70 o
   2   4   8         45.85         83.62        34.49 o
   3   4   8        517.63        434.90        54.39 o
   4   4   8        292.84        245.80        35.49 o
   5   4   8        380.79        295.57        39.95 o
   6   4   8        500.79        468.91        88.26 o
   7   4   8        143.00        137.19        35.30 o
   8   4   8        253.70        315.88       105.64 o
   9   4   8        136.22        135.04        40.57 o
  10   4   8        437.44        634.72        61.06 o
  -5   5   8        102.43        108.61        36.77 o
  -4   5   8         70.48         41.13       111.89 o
  -3   5   8         92.19         62.65       117.55 o
  -2   5   8        492.62        536.66        98.38 o
  -1   5   8          9.32         95.16        38.00 o
   0   5   8         21.40         29.66        35.32 o
   1   5   8         28.24         16.06        35.52 o
   2   5   8         30.69        120.80        48.09 o
   3   5   8        167.80        333.91        72.06 o
   4   5   8          0.24         39.09        39.66 o
   5   5   8         28.26         29.65        62.39 o
 -17   0   9        116.33        197.87        90.31 o
 -15   0   9        405.42        403.29        70.57 o
 -13   0   9       4893.46       4425.01       213.72 o
 -11   0   9        269.12        113.75       114.10 o
  -9   0   9        155.65        186.78        39.09 o
  -7   0   9         80.28        127.44        26.08 o
  -5   0   9        663.67        509.87        67.56 o
  -1   0   9       4675.55       4771.04       226.82 o
   1   0   9      13218.88      12486.40       409.94 o
   3   0   9         47.04         24.13        20.68 o
   5   0   9      15075.70      15142.42       707.28 o
   7   0   9       1331.90       1209.17        62.86 o
   9   0   9         46.25         39.10        31.13 o
  11   0   9        185.45        244.06        64.81 o
  13   0   9        455.21        467.36        75.15 o
  15   0   9          5.74        -12.41        49.64 o
 -16   1   9        281.60        348.53        55.95 o
 -15   1   9        774.56        878.32        81.35 o
 -14   1   9       1838.67       1717.66       106.48 o
 -13   1   9        102.11         98.23        49.32 o
 -12   1   9        214.72        217.17        93.76 o
 -11   1   9        392.11        347.69        43.53 o
 -10   1   9        235.83        232.92        42.87 o
  -9   1   9          8.53         -2.62        21.32 o
  -8   1   9        579.17        462.17        28.87 o
  -7   1   9       3182.88       3183.89        70.29 o
  -6   1   9        200.76        228.48        22.94 o
  -5   1   9        848.13        991.77        39.84 o
  -4   1   9        183.31        213.20        34.37 o
  -3   1   9       2054.54       2077.66        71.87 o
  -2   1   9       4303.21       4378.82       188.21 o
  -1   1   9       5638.69       5475.77       173.94 o
   0   1   9        659.34        681.79        38.48 o
   1   1   9       1783.29       1544.93        73.77 o
   2   1   9        182.94        110.31        36.54 o
   3   1   9       4027.63       3822.51       109.55 o
   4   1   9       8174.02       7671.65       176.37 o
   5   1   9         34.46         16.13        20.57 o
   6   1   9        690.76        647.34        33.34 o
   7   1   9       1702.70       1646.69        49.72 o
   8   1   9       1050.82       1064.66        42.55 o
   9   1   9        287.74        299.30        32.33 o
  10   1   9        206.30        245.69        85.98 o
  11   1   9        318.96        359.55        50.21 o
  12   1   9        748.89        659.53        58.93 o
  13   1   9       1380.17       1291.81        69.44 o
  14   1   9          7.90         42.10        38.10 o
  15   1   9        288.36        265.79        72.87 o
  16   1   9        372.97        414.06        53.72 o
 -15   2   9         21.05         22.73        51.63 o
 -14   2   9          3.30        -17.31        48.77 o
 -13   2   9          8.60         43.13        43.30 o
 -12   2   9         16.27         28.52        37.68 o
 -11   2   9        178.92        251.00        39.91 o
 -10   2   9          0.42          7.14        25.41 o
  -9   2   9        590.38        541.08        36.97 o
  -8   2   9         19.17          8.25        23.99 o
  -7   2   9          4.37         -5.72        21.22 o
  -6   2   9       1056.98       1062.92        37.07 o
  -5   2   9        367.94        343.03        33.22 o
  -4   2   9       8523.63       9354.46       269.10 o
  -3   2   9       3131.76       3126.53       102.61 o
  -2   2   9       2080.36       2086.65        78.48 o
  -1   2   9       1915.09       1977.13        86.87 o
   0   2   9         82.14        111.31        36.60 o
   1   2   9       5858.89       5339.74       226.82 o
   2   2   9         80.46        113.40        27.17 o
   3   2   9         20.18         27.31        20.59 o
   4   2   9         37.64         26.13        22.49 o
   5   2   9         50.39         45.50        23.43 o
   6   2   9          5.09         -6.06        25.86 o
   7   2   9       1274.02       1129.57        55.66 o
   8   2   9        120.01        106.99        34.33 o
   9   2   9          7.66         26.20        34.54 o
  10   2   9       1999.37       1954.79        74.51 o
  11   2   9        244.34        153.99        37.82 o
  12   2   9        297.58        420.38        70.00 o
  13   2   9        388.02        372.31        63.45 o
  14   2   9         35.31          8.18        46.66 o
  15   2   9          5.55         50.64        71.36 o
 -14   3   9        114.19        214.75        69.98 o
 -13   3   9          5.91        -36.15        39.06 o
 -12   3   9         13.75         27.89        41.43 o
 -11   3   9        225.31        276.10        57.52 o
 -10   3   9       1001.02       1108.16        80.35 o
  -9   3   9         32.03         46.77        28.08 o
  -8   3   9        254.22        312.79        36.83 o
  -7   3   9         43.62         70.52        28.44 o
  -6   3   9          1.24         38.98        26.99 o
  -5   3   9         67.47         51.02        28.13 o
  -4   3   9       1576.83       1627.43        52.90 o
  -3   3   9         27.11         26.16        21.98 o
  -2   3   9        724.90        793.57        39.84 o
  -1   3   9         93.40        113.95        24.87 o
   0   3   9         10.06         -8.63        23.91 o
   1   3   9        310.01        312.74        36.59 o
   2   3   9        123.37        111.17        29.29 o
   3   3   9        104.87        107.64        31.84 o
   4   3   9          1.76        -25.03        32.49 o
   5   3   9         54.05         55.89        37.55 o
   6   3   9       1057.92       1047.56        71.54 o
   7   3   9        479.42        437.66        57.41 o
   8   3   9         23.99         20.66        42.11 o
   9   3   9       2265.13       2041.66       104.27 o
  10   3   9        251.84        287.64        95.11 o
  11   3   9          7.65        110.53        59.13 o
  12   3   9         70.56         49.08        40.53 o
  13   3   9          7.58        -13.52        36.09 o
 -11   4   9         57.75         82.19        38.91 o
 -10   4   9          0.17         17.64        34.10 o
  -9   4   9         95.38        130.18        57.11 o
  -8   4   9          6.05        -45.28        29.44 o
  -7   4   9        425.74        385.29        39.76 o
  -6   4   9         83.87         85.64        33.94 o
  -5   4   9        332.76        320.99        34.99 o
  -4   4   9        916.80        974.31        50.91 o
  -3   4   9        346.93        445.45        41.59 o
  -2   4   9         44.34         73.73        28.42 o
  -1   4   9         26.21         43.12        27.94 o
   0   4   9          1.56          4.90        30.82 o
   1   4   9       1583.18       1585.16        69.00 o
   2   4   9         88.23         98.26        34.06 o
   3   4   9         95.34        107.97        36.45 o
   4   4   9        114.11         98.34        33.57 o
   5   4   9        120.87         67.39        34.43 o
   6   4   9         12.52         12.27        36.73 o
   7   4   9         11.00         32.31        42.11 o
   8   4   9         89.19        142.55       104.43 o
   9   4   9         45.94         60.93        48.69 o
  10   4   9         57.10         93.25        40.61 o
  -5   5   9        127.27         81.63        49.24 o
  -4   5   9         35.97         49.65        61.91 o
  -3   5   9        231.75        405.89        63.59 o
  -2   5   9         49.16         78.57        38.94 o
  -1   5   9        112.69         98.77        36.06 o
   0   5   9        217.53        235.38        44.47 o
   1   5   9         20.13         35.28        50.89 o
   2   5   9         14.21        142.86        72.02 o
   3   5   9          1.95         64.24        37.15 o
   4   5   9        520.94        592.75        58.09 o
 -16   0  10         23.65         63.43        78.59 o
 -14   0  10       1346.69       1383.38        88.59 o
 -12   0  10       2195.77       1874.34       111.69 o
 -10   0  10        739.38        737.33        96.52 o
  -8   0  10       8872.17       8600.04       213.70 o
  -6   0  10       1601.11       1397.02        59.67 o
  -4   0  10       1715.48       1616.64        61.82 o
  -2   0  10        220.63        219.93        38.61 o
   0   0  10         26.75         -2.59        11.67 o
   2   0  10        763.66        640.92        35.92 o
   4   0  10       7086.44       6790.16       324.72 o
   6   0  10      21265.55      21557.21       632.54 o
   8   0  10       3029.50       2919.78       133.06 o
  10   0  10          2.71        -28.33        31.07 o
  12   0  10       1212.58       1102.25        87.56 o
  14   0  10        362.23        287.49        82.04 o
  16   0  10        603.43        838.27        84.11 o
 -16   1  10         45.52         -8.13        45.61 o
 -15   1  10         59.80        112.37        54.77 o
 -14   1  10         22.51        339.20        94.45 o
 -13   1  10        357.76        335.81        60.35 o
 -12   1  10          0.01          7.15        40.98 o
 -11   1  10        388.16        350.09        91.76 o
 -10   1  10          5.33         23.56        23.33 o
  -9   1  10          5.63        -20.85        21.85 o
  -8   1  10         81.83        106.85        26.98 o
  -7   1  10       1600.55       1596.16        45.07 o
  -6   1  10        120.74        119.54        18.07 o
  -5   1  10       1526.75       1510.48        50.91 o
  -4   1  10        895.26        985.06        48.02 o
  -3   1  10        736.24        751.33        42.74 o
  -2   1  10        949.38        909.97        59.98 o
  -1   1  10       2484.56       2347.29       113.07 o
   0   1  10        839.55       1000.98        63.43 o
   1   1  10        134.34        151.67        34.47 o
   2   1  10       2597.17       2555.43       133.06 o
   3   1  10        330.83        399.91        27.26 o
   4   1  10        538.27        530.21        42.39 o
   5   1  10        235.65        233.60        25.98 o
   6   1  10        782.51        878.38        35.89 o
   7   1  10        490.81        442.44        38.11 o
   8   1  10         69.13         66.38        21.05 o
   9   1  10        882.22        940.20        44.60 o
  10   1  10          0.54         18.04        38.95 o
  11   1  10        707.49        771.63        58.01 o
  12   1  10        806.56        816.87        82.04 o
  13   1  10         90.35         70.28        50.67 o
  14   1  10          1.09         46.85        38.99 o
  15   1  10        412.85        411.40        85.11 o
  16   1  10          3.45          1.16        39.11 o
 -15   2  10         44.33         58.55        50.13 o
 -14   2  10        217.27        263.25       103.03 o
 -13   2  10         31.98        -41.39        47.94 o
 -12   2  10         90.78        109.01        41.04 o
 -11   2  10         13.44         59.33        28.34 o
 -10   2  10       1092.06        994.50        44.23 o
  -9   2  10         48.45         37.36        25.02 o
  -8   2  10         87.96         53.05        23.44 o
  -7   2  10        387.05        429.12        29.91 o
  -6   2  10        808.57        798.67        34.40 o
  -5   2  10         13.02         30.61        18.79 o
  -4   2  10        220.53        277.41        32.11 o
  -3   2  10        978.29       1078.20        77.18 o
  -2   2  10        261.51        156.38        35.85 o
  -1   2  10        722.04        776.82        52.32 o
   0   2  10       1312.08       1200.85        75.40 o
   1   2  10        629.92        572.78        44.00 o
   2   2  10        198.95        133.20        24.54 o
   3   2  10          9.77         -8.71        20.63 o
   4   2  10        241.27        328.87        37.85 o
   5   2  10         12.54         33.44        27.86 o
   6   2  10         52.14         98.86        41.39 o
   7   2  10         47.59         35.61        36.91 o
   8   2  10       1362.33       1240.75        56.30 o
   9   2  10         16.59        -17.99        48.28 o
  10   2  10       1651.63       1561.69        66.10 o
  11   2  10        561.36        627.66        57.55 o
  12   2  10        132.44        188.07       137.16 o
  13   2  10        370.55        341.62        58.96 o
  14   2  10         25.82         55.39        42.04 o
  15   2  10         25.45         76.33        38.06 o
 -13   3  10         82.67        -11.20        90.31 o
 -12   3  10        386.68        264.62        47.90 o
 -11   3  10         28.99         22.28        39.50 o
 -10   3  10        168.29        275.47        43.28 o
  -9   3  10         98.54        144.51        34.63 o
  -8   3  10        195.40        230.98        39.10 o
  -7   3  10         44.80         29.78        28.33 o
  -6   3  10         22.66         12.92        27.87 o
  -5   3  10        418.38        324.40        39.50 o
  -4   3  10        641.76        690.75        41.38 o
  -3   3  10        104.32        108.19        22.63 o
  -2   3  10         23.79          9.98        22.83 o
  -1   3  10          2.58         -6.94        23.57 o
   0   3  10        711.88        637.84        39.24 o
   1   3  10       1664.29       1499.66        57.12 o
   2   3  10        101.01        110.26        29.80 o
   3   3  10         70.05        117.65        33.30 o
   4   3  10       1425.49       1370.87        65.05 o
   5   3  10       1603.84       1395.16        69.94 o
   6   3  10        210.15        206.48        40.92 o
   7   3  10       1289.99       1164.14        79.00 o
   8   3  10        166.10        161.16        53.29 o
   9   3  10        411.38        364.07        59.44 o
  10   3  10       2735.54       2408.43       115.39 o
  11   3  10        247.06        112.83        84.88 o
  12   3  10         44.20         51.91        40.94 o
  13   3  10         92.98        419.10       103.41 o
 -10   4  10        196.23        183.84        63.49 o
  -9   4  10         56.61        102.73        35.43 o
  -8   4  10         13.96         48.37        35.89 o
  -7   4  10        733.08        717.20        48.22 o
  -6   4  10        340.30        356.88        44.28 o
  -5   4  10        280.16        189.74        27.65 o
  -4   4  10       2202.15       2180.32        61.41 o
  -3   4  10        405.84        469.38        42.75 o
  -2   4  10        157.90        165.27        40.51 o
  -1   4  10         32.16        -22.00        27.08 o
   0   4  10        280.18        255.86        35.56 o
   1   4  10        317.51        374.35        44.35 o
   2   4  10        134.57        144.43        36.88 o
   3   4  10          0.70         25.29        33.42 o
   4   4  10        501.92        378.06        46.61 o
   5   4  10          4.86         -6.78        33.56 o
   6   4  10         66.79         50.35        33.98 o
   7   4  10         83.31        157.19        70.32 o
   8   4  10       1076.28       1006.47        75.31 o
   9   4  10        210.83        100.04        53.77 o
  10   4  10          0.99          1.62        49.78 o
  -4   5  10         63.35        103.36        37.80 o
  -3   5  10         75.44        101.05        42.33 o
  -2   5  10          7.89         47.00        65.50 o
  -1   5  10         55.69         48.31        36.19 o
   0   5  10        210.84        212.94        43.75 o
   1   5  10         40.53         30.34        36.52 o
   2   5  10         34.12         33.97        38.02 o
   3   5  10         28.56         47.41        38.19 o
   4   5  10          1.18         10.25        48.73 o
 -15   0  11        128.08        210.96        76.53 o
 -13   0  11       1297.62       1202.91       104.10 o
 -11   0  11          1.30        -31.71        47.57 o
  -9   0  11       1876.36       1679.94        79.97 o
  -7   0  11        490.85        434.36        41.96 o
  -5   0  11        770.77        742.73        42.34 o
  -3   0  11       1594.60       1351.15        56.83 o
  -1   0  11         10.64          0.00        21.37 o
   1   0  11       1699.23       1641.62        63.61 o
   3   0  11       1440.04       1469.72        85.49 o
   5   0  11       5948.79       6144.92       298.52 o
   7   0  11       1029.70       1216.58        60.45 o
   9   0  11         41.09         17.87        31.21 o
  11   0  11        622.62        656.95        73.08 o
  13   0  11         93.92         -1.38        44.81 o
  15   0  11          0.00        -44.12        48.26 o
 -16   1  11        181.80        246.16        47.88 o
 -15   1  11         28.50         89.76        55.15 o
 -14   1  11       1312.55       1209.89        76.80 o
 -13   1  11        227.97        236.40        56.88 o
 -12   1  11         25.56         45.91        39.26 o
 -11   1  11         30.73          8.17        30.19 o
 -10   1  11        527.15        469.54        36.48 o
  -9   1  11          0.96         23.49        21.51 o
  -8   1  11         51.62         52.71        19.94 o
  -7   1  11         23.11         29.72        18.92 o
  -6   1  11       3814.35       3895.50        89.77 o
  -5   1  11        315.32        246.97        25.28 o
  -4   1  11       5196.12       5391.88       161.85 o
  -3   1  11        348.97        350.78        36.90 o
  -2   1  11       5123.30       5017.85       213.03 o
  -1   1  11       1938.87       1708.26        91.00 o
   0   1  11      14060.87      14369.64       670.74 o
   1   1  11       2461.59       2507.17       130.30 o
   2   1  11         10.17         42.51        19.60 o
   3   1  11        273.56        301.52        25.83 o
   4   1  11       2350.44       2077.27        66.87 o
   5   1  11        389.10        369.16        30.46 o
   6   1  11       1479.08       1246.20        41.55 o
   7   1  11        135.49        120.94        26.72 o
   8   1  11        153.67        264.98        34.52 o
   9   1  11        547.67        544.39        47.13 o
  10   1  11        732.94        689.73        69.63 o
  11   1  11         21.36         27.15        31.41 o
  12   1  11         11.47         -4.05        40.68 o
  13   1  11         51.91         24.13        32.84 o
  14   1  11         13.98         41.71        34.85 o
  15   1  11         21.88         45.91        42.05 o
  16   1  11         80.02        101.37        32.68 o
 -15   2  11        208.17        159.60       106.52 o
 -14   2  11          3.32         77.54        47.58 o
 -13   2  11        147.05        135.09        39.15 o
 -12   2  11        142.87        123.09        37.72 o
 -11   2  11        493.08        510.35        44.27 o
 -10   2  11        300.42        236.38        40.97 o
  -9   2  11       1054.04        947.92        41.62 o
  -8   2  11         27.45         26.92        23.01 o
  -7   2  11         49.97         50.27        20.99 o
  -6   2  11         53.20         51.25        26.19 o
  -5   2  11        204.85        210.57        25.06 o
  -4   2  11         93.64        121.27        23.14 o
  -3   2  11         31.14         65.53        26.55 o
  -2   2  11          4.07         33.07        30.94 o
  -1   2  11       6742.97       6135.25       205.45 o
   0   2  11       1136.57       1091.35        89.25 o
   1   2  11        162.54        240.43        40.55 o
   2   2  11          7.57         20.89        21.24 o
   3   2  11        175.42        210.21        29.11 o
   4   2  11         25.01          2.66        28.58 o
   5   2  11          1.96         -3.74        24.66 o
   6   2  11         76.25         46.04        26.92 o
   7   2  11       1696.44       1654.99        59.16 o
   8   2  11        645.73        552.91        70.86 o
   9   2  11          6.64        -11.99        33.11 o
  10   2  11         89.23        110.73        36.62 o
  11   2  11       1988.65       1949.26        78.24 o
  13   2  11         23.63         24.92        41.87 o
  14   2  11        178.18        419.57        67.99 o
  15   2  11        486.08        524.84        57.69 o
 -13   3  11          0.72         46.50        45.16 o
 -12   3  11        341.67        187.25        85.49 o
 -11   3  11         25.20         16.90        73.77 o
 -10   3  11        693.26        667.65        60.24 o
  -9   3  11       1003.68        948.96        49.51 o
  -8   3  11         87.86         86.76        26.52 o
  -7   3  11         40.45         19.50        31.10 o
  -6   3  11         16.12          2.92        27.16 o
  -5   3  11       1830.08       1735.20        56.73 o
  -4   3  11        213.00        287.60        52.88 o
  -3   3  11         78.07         71.08        23.88 o
  -2   3  11        250.47        298.66        32.13 o
  -1   3  11       1494.19       1366.16        46.29 o
   0   3  11        568.50        567.47        42.32 o
   1   3  11         41.33         51.03        26.73 o
   2   3  11         19.54          7.15        27.64 o
   3   3  11        407.68        399.07        48.91 o
   4   3  11        176.43        235.83        38.86 o
   5   3  11        488.76        437.51        55.24 o
   6   3  11          4.43         41.19        38.37 o
   7   3  11          6.37         13.10        72.39 o
   8   3  11         18.85         30.63        44.78 o
   9   3  11        384.97        332.25        42.86 o
  10   3  11        558.37        563.71        66.43 o
  11   3  11        214.80        200.66        62.88 o
  12   3  11         47.52         39.92        98.59 o
  13   3  11          0.35        -11.58        39.50 o
 -10   4  11         14.17         55.48        55.92 o
  -9   4  11          2.90         18.29        38.52 o
  -8   4  11         12.52         36.76        28.29 o
  -7   4  11         54.79         55.57        32.94 o
  -6   4  11       1229.35       1275.33        48.58 o
  -5   4  11        130.46        139.22        32.48 o
  -4   4  11        723.91        682.33        42.20 o
  -3   4  11        260.95        299.54        44.59 o
  -2   4  11          3.47         30.29        25.90 o
  -1   4  11          2.41          6.16        27.67 o
   0   4  11          4.66         30.00        28.58 o
   1   4  11       1064.91       1121.20        56.19 o
   2   4  11         67.08         17.97        31.48 o
   3   4  11         14.92         37.48        35.10 o
   4   4  11         30.61        -31.10        32.14 o
   5   4  11        273.58        211.57        39.62 o
   6   4  11        406.62        417.01        53.12 o
   7   4  11        183.90        311.38       101.81 o
   8   4  11       1002.10        827.71        93.33 o
   9   4  11         14.46         63.82       105.55 o
  10   4  11        100.30        124.41        42.34 o
  -4   5  11        114.94        115.53        36.85 o
  -3   5  11         62.42         73.05        39.46 o
  -1   5  11          2.96        -12.32        35.94 o
   0   5  11         36.68         69.83        40.35 o
   1   5  11         27.61        102.61        84.80 o
   2   5  11         52.18        110.99        39.74 o
   3   5  11          0.71         -0.65        38.33 o
 -16   0  12         18.21         57.22        74.46 o
 -14   0  12        358.86        294.45        71.15 o
 -12   0  12        541.07        659.71        92.38 o
 -10   0  12         34.68         33.99        41.38 o
  -8   0  12       1677.70       1555.65        62.90 o
  -6   0  12       2616.28       2410.37        88.01 o
  -4   0  12        335.29        357.42        41.33 o
  -2   0  12         25.23         37.23        29.65 o
   0   0  12         17.01         51.84        16.06 o
   2   0  12       3620.68       3290.49       119.47 o
   4   0  12        235.02        229.58        48.26 o
   6   0  12       5672.05       5951.58       187.46 o
   8   0  12       1234.89       1244.09        67.69 o
  10   0  12        217.88        228.20        62.74 o
  12   0  12        219.69        149.61        49.64 o
  14   0  12          8.75         33.09        48.95 o
  16   0  12         17.87         31.02        50.33 o
 -16   1  12         15.67         46.22        44.23 o
 -15   1  12         33.37         32.31        53.46 o
 -14   1  12         38.21         -3.37        45.82 o
 -13   1  12        154.22        164.93        46.62 o
 -12   1  12         38.50        176.62       126.11 o
 -11   1  12        318.96        345.15        59.40 o
 -10   1  12        177.69        163.62        29.48 o
  -9   1  12        109.28         90.18        25.59 o
  -8   1  12         98.47         83.27        21.50 o
  -7   1  12       4186.07       4289.90       145.87 o
  -6   1  12        142.45        204.53        23.16 o
  -5   1  12        411.66        402.28        34.92 o
  -4   1  12       1013.97        991.05        48.08 o
  -3   1  12      11347.31      12454.89       355.57 o
  -1   1  12       3470.73       3273.05       149.61 o
   0   1  12       2550.06       2430.64       127.54 o
   1   1  12       1738.52       1830.22       101.35 o
   2   1  12        564.07        503.79        38.41 o
   3   1  12          7.24          0.50        15.67 o
   4   1  12         87.20         57.07        17.47 o
   5   1  12       3423.44       3304.44        73.72 o
   6   1  12        150.82        128.38        23.06 o
   7   1  12        742.34        683.52        39.60 o
   8   1  12          0.21         14.37        22.66 o
   9   1  12          4.42          7.10        29.45 o
  10   1  12         86.46        109.27        31.93 o
  11   1  12       2594.14       2736.06        98.96 o
  12   1  12         33.37          4.49        31.86 o
  14   1  12        143.93         85.42        57.22 o
  15   1  12          0.22          2.55        34.06 o
 -15   2  12        130.54        107.57        51.98 o
 -14   2  12          0.40         28.80        41.44 o
 -13   2  12         22.25        -12.72       101.35 o
 -12   2  12        444.27        470.03        51.50 o
 -11   2  12        405.03        389.46        40.00 o
 -10   2  12        225.67        141.84        38.25 o
  -9   2  12         89.94         61.66        23.89 o
  -8   2  12        238.86        190.97        25.46 o
  -7   2  12         20.50         16.72        26.16 o
  -6   2  12        225.07        224.06        24.54 o
  -5   2  12        583.43        575.61        30.88 o
  -4   2  12       8590.09       8371.79       181.76 o
  -3   2  12        205.36        366.81        47.97 o
  -2   2  12        305.67        339.03        34.48 o
  -1   2  12       3259.14       2909.04        99.51 o
   0   2  12        171.14        281.61        41.71 o
   1   2  12       1048.76       1155.11        56.64 o
   2   2  12        264.63        258.67        32.33 o
   3   2  12        950.36        899.20        38.28 o
   4   2  12        287.20        262.45        31.04 o
   5   2  12         64.40         28.74        23.94 o
   6   2  12       3005.11       2841.91        80.15 o
   7   2  12         22.55         45.07        30.14 o
   8   2  12        211.94        225.00        38.74 o
   9   2  12        239.49        297.06        46.44 o
  10   2  12         20.20         64.93        37.42 o
  11   2  12         63.95        129.01        38.92 o
  12   2  12        118.43        120.37        42.49 o
  13   2  12         96.73        337.82        87.56 o
  14   2  12        798.45        645.21       122.72 o
 -13   3  12        208.44        271.42        54.62 o
 -12   3  12        291.39        312.86        61.91 o
 -11   3  12         30.08         35.85        65.50 o
 -10   3  12        283.74        313.95        55.12 o
  -9   3  12       1035.78       1075.02        50.83 o
  -8   3  12        514.27        491.31        41.24 o
  -7   3  12       1146.21       1002.60        51.66 o
  -6   3  12        652.87        602.45        41.09 o
  -5   3  12        717.26        653.69        55.28 o
  -4   3  12        125.63        145.58        29.02 o
  -3   3  12        330.63        338.13        33.92 o
  -2   3  12          9.77        -19.76        22.27 o
  -1   3  12        173.81        128.99        28.55 o
   0   3  12        123.63        127.73        26.33 o
   1   3  12         80.64        104.59        26.04 o
   2   3  12         27.98         32.16        27.48 o
   3   3  12        502.23        516.00        49.89 o
   4   3  12         86.77         48.29        52.17 o
   5   3  12         28.84          2.05        36.14 o
   6   3  12        746.65        725.89        60.21 o
   7   3  12        432.68        577.63       130.99 o
   8   3  12        588.07        565.10        78.32 o
   9   3  12          6.82         19.84        45.14 o
  10   3  12        881.89        697.99        59.13 o
  11   3  12          6.74        172.19       308.83 o
  12   3  12         54.87         35.56        72.73 o
  13   3  12        100.71         91.33        40.09 o
 -10   4  12          3.79         56.24        35.60 o
  -9   4  12          2.99        137.50        55.96 o
  -8   4  12         69.41         51.00        28.07 o
  -7   4  12         90.61        167.18        57.90 o
  -6   4  12       1127.61       1167.06        46.55 o
  -5   4  12        354.09        310.81        37.08 o
  -4   4  12          4.45         48.39        35.11 o
  -3   4  12        634.39        635.86        40.62 o
  -2   4  12          7.52        -19.79        26.77 o
  -1   4  12         57.54         48.37        27.93 o
   0   4  12         57.02         34.16        29.22 o
   1   4  12         57.51         70.98        50.75 o
   2   4  12        957.36        887.00        51.33 o
   3   4  12         40.74          6.57        38.27 o
   4   4  12         23.88         25.18        33.03 o
   5   4  12          2.29        -16.85        32.49 o
   6   4  12        339.82        336.66        62.61 o
   7   4  12          0.49         45.77        51.08 o
   8   4  12         79.95         46.31        69.09 o
   9   4  12         47.38         -1.31        50.60 o
  10   4  12        368.38        340.73        51.69 o
  -3   5  12         25.31        -41.49        41.71 o
  -2   5  12        248.40        399.11        95.83 o
  -1   5  12         92.27        140.71        49.90 o
   0   5  12          9.21        124.66        86.73 o
   1   5  12        184.60        232.03        47.54 o
   2   5  12        145.43        138.82        38.02 o
   3   5  12          4.37        -47.67        35.77 o
 -15   0  13        984.31        874.12        99.28 o
 -13   0  13         14.75         59.29        67.56 o
 -11   0  13         15.01        -19.30        46.88 o
  -9   0  13       2573.42       2549.01        86.10 o
  -7   0  13        251.97        380.88        40.55 o
  -5   0  13       1794.97       1796.59        70.38 o
  -3   0  13       1015.43       1036.06        55.96 o
  -1   0  13        388.38        388.77        62.05 o
   1   0  13          0.30         14.33        17.11 o
   3   0  13       4545.79       4325.05       213.03 o
   5   0  13        497.29        498.61        48.78 o
   7   0  13         11.81         56.03        33.78 o
   9   0  13       2358.11       2250.05       118.24 o
  11   0  13        118.93        113.76        44.12 o
  13   0  13        146.47         56.53        41.37 o
  15   0  13        249.37        294.38        74.46 o
 -16   1  13          0.60         42.13        44.88 o
 -15   1  13        496.25        335.43        62.15 o
 -14   1  13        293.79        193.26        49.17 o
 -13   1  13        198.69        240.05        55.15 o
 -12   1  13       1297.85       1169.36        76.47 o
 -11   1  13        373.38        394.62        71.24 o
 -10   1  13         36.26         63.28        25.88 o
  -9   1  13        499.47        473.15        34.38 o
  -8   1  13          5.35         27.12        21.98 o
  -7   1  13         23.95         23.90        20.05 o
  -6   1  13       1338.21       1240.03        42.60 o
  -5   1  13        332.95        408.69        40.99 o
  -4   1  13       2843.79       2634.10       107.21 o
  -3   1  13        415.48        445.77        74.11 o
  -2   1  13         23.99        114.16        49.29 o
  -1   1  13       1573.08       1776.44        98.59 o
   1   1  13         15.88          5.52        21.37 o
   2   1  13        369.87        383.07        38.90 o
   3   1  13         47.49         40.12        16.48 o
   4   1  13        752.57        737.37        37.74 o
   5   1  13       1323.39       1341.88        43.39 o
   6   1  13       1034.57       1119.79        42.86 o
   7   1  13          0.88         23.66        20.84 o
   8   1  13        226.55        212.84        26.63 o
   9   1  13        899.98        917.13        51.74 o
  10   1  13        499.38        460.42        49.70 o
  11   1  13         32.22          6.79        36.88 o
  12   1  13        322.98        200.79        37.01 o
  13   1  13        895.00        728.92       106.52 o
  14   1  13        960.52       1139.74        71.42 o
  15   1  13         41.70         78.39        36.81 o
 -15   2  13         58.99         54.82        51.98 o
 -14   2  13          3.75         33.91        43.58 o
 -13   2  13         62.87         14.49        42.16 o
 -12   2  13        148.19        115.92        57.99 o
 -11   2  13         30.31         60.88        28.88 o
 -10   2  13          6.08         34.64        27.26 o
  -9   2  13        958.25        947.22        41.51 o
  -8   2  13       1075.68        992.15        46.65 o
  -7   2  13       1014.49        915.54        46.77 o
  -6   2  13        227.25        268.30        27.59 o
  -5   2  13        181.42        227.98        28.27 o
  -4   2  13       1602.02       1526.86        45.82 o
  -3   2  13       8296.10       7580.55       156.44 o
  -2   2  13         48.11         91.21        25.10 o
  -1   2  13       1489.64       1555.34        66.98 o
   0   2  13        144.35        145.97        32.45 o
   1   2  13        730.41        620.10        38.34 o
   2   2  13       2925.77       3105.32        69.83 o
   3   2  13       1637.42       1387.86        45.23 o
   4   2  13        138.71        140.37        24.50 o
   5   2  13          7.92         -2.10        23.63 o
   6   2  13          0.03        -11.03        26.21 o
   7   2  13        356.56        341.66        39.21 o
   8   2  13         77.24         47.30        33.66 o
   9   2  13         59.92         77.33        35.54 o
  10   2  13        875.35        924.46        66.25 o
  11   2  13        321.54        364.48        57.47 o
  12   2  13          2.73          4.68        41.66 o
  13   2  13         11.32         54.31        51.02 o
  14   2  13         91.32         21.48        80.66 o
 -13   3  13          0.04        -25.78        41.30 o
 -12   3  13        231.99        280.54       121.65 o
 -11   3  13        122.32        131.39        37.63 o
 -10   3  13         54.17        164.97        81.30 o
  -9   3  13         10.06         54.74        27.32 o
  -8   3  13        172.71        223.49        49.88 o
  -7   3  13        171.35        183.92        31.15 o
  -6   3  13        129.69        222.96        32.17 o
  -5   3  13        505.80        501.62        45.96 o
  -4   3  13         10.47         23.34        26.41 o
  -3   3  13        600.50        585.83        36.81 o
  -2   3  13        268.25        253.37        29.57 o
  -1   3  13        138.37        196.60        29.89 o
   0   3  13       1378.86       1269.42        49.91 o
   1   3  13         72.25         35.55        26.12 o
   2   3  13       1266.10       1137.77        62.88 o
   3   3  13        113.86        144.14        31.43 o
   4   3  13        270.41        280.49        40.80 o
   5   3  13          9.75         -8.90        35.98 o
   6   3  13        631.00        649.19        60.98 o
   7   3  13       1334.03       1291.90       101.35 o
   8   3  13        627.89        747.55       103.41 o
   9   3  13       1045.31       1013.47        86.45 o
  10   3  13         56.90        261.73       137.72 o
  11   3  13         42.38        -51.02        80.66 o
  12   3  13        226.70        216.41        54.81 o
 -10   4  13         19.09         58.15        43.44 o
  -9   4  13        135.88        212.83        47.41 o
  -8   4  13        189.85        169.80        30.14 o
  -7   4  13         23.28         39.25        29.05 o
  -6   4  13        304.64        291.36        36.91 o
  -5   4  13         10.75         -7.99        27.37 o
  -4   4  13        469.55        447.11        48.03 o
  -3   4  13        639.04        726.27        43.33 o
  -2   4  13        104.79         99.83        28.81 o
  -1   4  13          0.78         36.49        27.01 o
   0   4  13        657.60        746.96        46.12 o
   1   4  13         86.36         70.65        30.18 o
   2   4  13         17.77         14.31        30.52 o
   3   4  13        807.70        770.03        58.68 o
   4   4  13        111.16         50.84        35.96 o
   5   4  13          2.39          6.41        37.05 o
   6   4  13         35.58         47.57        51.67 o
   7   4  13        245.81        228.66        61.36 o
   8   4  13        136.35         93.88        41.94 o
   9   4  13        783.52        741.73        75.55 o
  -2   5  13        169.07        314.12        58.64 o
  -1   5  13          9.08         35.95        38.12 o
   0   5  13         75.60        113.17        37.71 o
   1   5  13        269.32        333.63        51.08 o
   2   5  13        293.94        299.94        51.02 o
 -16   0  14        106.71         79.97        72.39 o
 -14   0  14       4246.08       4026.52       201.31 o
 -12   0  14        111.19         39.99        62.05 o
 -10   0  14          1.94         25.21        39.86 o
  -8   0  14        216.54        166.48        39.89 o
  -6   0  14        731.43        813.05        51.68 o
  -4   0  14       2337.26       2373.63        87.52 o
  -2   0  14       6003.09       5839.03       189.57 o
   0   0  14         63.98         98.63        21.32 o
   2   0  14      10773.58      11042.81       519.07 o
   4   0  14        145.04         94.76        25.89 o
   6   0  14        982.15       1016.66        58.31 o
   8   0  14         18.30         72.28        38.49 o
  10   0  14         19.36         49.64        42.05 o
  12   0  14        468.50        512.17        71.01 o
  14   0  14         18.59         37.92        46.88 o
 -16   1  14         12.70        143.94        81.86 o
 -15   1  14         55.98         54.31        45.39 o
 -14   1  14       1061.36        937.47        67.99 o
 -13   1  14        240.53        230.00        49.82 o
 -12   1  14         38.31          3.69        39.66 o
 -11   1  14        172.88        277.91        58.99 o
 -10   1  14         16.34         -1.82        26.98 o
  -9   1  14       1090.44       1040.69        42.18 o
  -8   1  14         49.00         93.82        45.24 o
  -7   1  14        724.52        734.25        41.79 o
  -6   1  14         36.74         17.76        20.82 o
  -5   1  14         47.85         40.64        30.54 o
  -4   1  14        673.85        660.13        37.68 o
  -3   1  14       1457.70       1514.76        70.09 o
  -2   1  14       4417.08       4323.40       226.79 o
  -1   1  14        444.53        421.17        65.50 o
   1   1  14         28.18         40.68        22.75 o
   2   1  14         59.66         72.30        21.63 o
   3   1  14        509.12        557.90        32.58 o
   4   1  14        153.52        168.12        27.36 o
   5   1  14       1535.97       1535.39        49.35 o
   6   1  14         59.04         87.13        22.15 o
   7   1  14        578.21        547.44        36.47 o
   8   1  14        538.56        437.08        42.81 o
   9   1  14        851.34        816.09        51.24 o
  10   1  14        102.37         80.54        33.39 o
  11   1  14          0.61        -31.27        31.44 o
  12   1  14         46.32         54.43        64.12 o
  13   1  14         93.25        116.97        56.88 o
  14   1  14        132.14         83.49        36.20 o
  15   1  14        240.67        283.14        93.73 o
 -15   2  14          1.66         -8.27        64.81 o
 -14   2  14         90.81        133.79        43.29 o
 -13   2  14        550.18        360.71        73.85 o
 -12   2  14         45.62         67.85        39.49 o
 -11   2  14          7.45         35.94        28.25 o
 -10   2  14        115.12        176.13        31.42 o
  -9   2  14          8.03         52.36        25.84 o
  -8   2  14       1473.52       1408.85        48.02 o
  -7   2  14         12.96         15.73        20.78 o
  -6   2  14          1.97         45.03        20.99 o
  -5   2  14        350.79        405.21        29.91 o
  -4   2  14         28.71         64.68        22.14 o
  -3   2  14       6244.31       5774.84       123.90 o
  -2   2  14       2965.43       2801.08        71.65 o
  -1   2  14        210.49        279.97        36.60 o
   0   2  14         26.61         55.63        21.10 o
   1   2  14          1.27         37.72        20.97 o
   2   2  14          2.03         25.12        19.15 o
   3   2  14         50.83         92.15        22.52 o
   4   2  14        304.83        270.66        31.94 o
   5   2  14       1024.33       1013.15        42.22 o
   6   2  14        718.26        719.76        42.55 o
   7   2  14          1.35        -18.41        48.31 o
   8   2  14          1.24         19.34        32.49 o
   9   2  14         55.44         95.94        32.90 o
  10   2  14        134.00        116.99        38.74 o
  11   2  14        466.97        382.74        70.98 o
  12   2  14        545.51        564.23        67.27 o
  13   2  14        107.53         41.40        41.66 o
  14   2  14         97.36        216.80        62.05 o
 -13   3  14         78.45        131.06        44.00 o
 -12   3  14          2.56        -38.83        41.41 o
 -11   3  14        236.00        197.50        35.25 o
 -10   3  14        401.04        353.79        57.70 o
  -9   3  14         41.63         64.70        27.77 o
  -8   3  14        161.52        132.05        33.48 o
  -7   3  14         10.15         19.36        27.18 o
  -6   3  14       2625.82       2492.68        81.08 o
  -5   3  14        259.51        336.42        44.16 o
  -4   3  14       1217.97       1395.43        53.76 o
  -3   3  14        417.15        324.27        34.68 o
  -2   3  14        420.03        489.32        37.91 o
  -1   3  14        410.22        417.79        46.58 o
   0   3  14         34.20         65.19        27.07 o
   1   3  14        453.66        438.06        49.15 o
   2   3  14         54.03         52.16        27.41 o
   3   3  14        252.97        231.37        38.08 o
   4   3  14       1130.42        937.93        57.03 o
   5   3  14        299.28        268.02        40.07 o
   6   3  14          0.22        -16.31        40.14 o
   7   3  14          0.61         92.34        49.02 o
   8   3  14       3214.90       2933.68       119.22 o
   9   3  14       1706.26       1586.23        82.27 o
  10   3  14        354.14        427.80        77.70 o
  11   3  14         14.69        481.58        94.48 o
  12   3  14        134.66         77.67        85.14 o
 -10   4  14          1.13        -18.09        38.84 o
  -9   4  14         52.11         55.11        28.16 o
  -8   4  14        371.73        411.40        58.16 o
  -7   4  14         32.48         42.58        35.63 o
  -6   4  14        369.83        376.04        71.56 o
  -5   4  14        146.71        147.91        28.51 o
  -4   4  14         81.90         66.95        29.95 o
  -3   4  14       1947.81       1959.19        66.23 o
  -2   4  14         48.41         26.41        26.97 o
  -1   4  14          0.25         33.32        27.80 o
   0   4  14          6.71         14.01        27.80 o
   1   4  14        290.15        319.58        38.62 o
   2   4  14         37.15         58.34        35.81 o
   3   4  14         42.37         38.54        34.32 o
   4   4  14        249.26        195.99        35.49 o
   5   4  14         11.23          9.77        49.26 o
   6   4  14         17.15        -22.19        50.15 o
   7   4  14         47.33         13.02        38.89 o
   8   4  14        337.35        209.87        61.70 o
   9   4  14        198.11        110.93        51.85 o
   0   5  14        157.99        233.42        63.43 o
 -15   0  15        871.69        809.32        96.52 o
 -13   0  15        131.11        200.62        73.08 o
 -11   0  15        414.18        458.40        75.84 o
  -9   0  15        841.51        845.26        55.62 o
  -7   0  15       1572.40       1465.41        68.94 o
  -5   0  15        934.47        984.10        62.39 o
  -3   0  15        713.53        960.30        75.84 o
   1   0  15       6467.21       6108.38       294.38 o
   3   0  15        867.90        854.13        71.70 o
   5   0  15          0.03         31.74        27.32 o
   7   0  15       2646.31       2482.88        85.44 o
   9   0  15       1149.97        980.30        79.28 o
  11   0  15         77.68         59.98        40.68 o
  13   0  15        461.83        407.38        77.22 o
  15   0  15          7.06         60.67        48.26 o
 -15   1  15        438.32        412.47        64.33 o
 -14   1  15        105.02        143.28        45.33 o
 -13   1  15        231.75        219.74        61.36 o
 -12   1  15          2.59         50.80        42.60 o
 -11   1  15         81.74        109.10        30.96 o
 -10   1  15        380.59        390.31        37.17 o
  -9   1  15         19.54          7.52        23.49 o
  -8   1  15          1.82         19.62        22.34 o
  -7   1  15        540.46        528.00        34.05 o
  -6   1  15       1031.66        983.69        38.19 o
  -5   1  15        757.72        832.22        36.72 o
  -4   1  15       1158.83       1156.22        46.07 o
  -3   1  15         16.82         48.98        24.26 o
  -2   1  15       2154.85       1903.51        90.40 o
  -1   1  15       5247.19       5258.82       157.05 o
   0   1  15       1782.77       1566.24        91.69 o
   1   1  15        506.30        470.14        50.33 o
   2   1  15       1817.31       1722.38        67.82 o
   3   1  15        901.69        817.08        44.43 o
   4   1  15         45.25         58.92        18.44 o
   5   1  15        191.90        168.81        19.99 o
   6   1  15       1610.24       1603.67        44.36 o
   7   1  15          1.04         13.17        20.83 o
   8   1  15        322.24        262.30        41.22 o
   9   1  15         36.73         66.51        33.06 o
  10   1  15        116.46         87.20        29.74 o
  11   1  15        278.12        205.95        40.39 o
  12   1  15        557.25        571.38        55.32 o
  13   1  15        183.58        246.63        86.18 o
  14   1  15         23.59        -17.93        33.78 o
  15   1  15        167.20        316.48        51.50 o
 -14   2  15         29.36         -1.57        42.51 o
 -13   2  15        130.11        131.18        43.00 o
 -12   2  15        278.43        229.60        58.66 o
 -11   2  15         61.24         95.58        28.56 o
 -10   2  15        272.42        308.32        37.71 o
  -9   2  15        169.29        202.31        47.97 o
  -8   2  15         23.72         53.71        25.98 o
  -7   2  15        567.07        591.36        36.28 o
  -6   2  15         94.51        109.06        24.11 o
  -5   2  15        325.44        288.54        27.07 o
  -4   2  15        400.06        430.86        38.61 o
  -3   2  15       5613.85       5579.40       120.74 o
  -2   2  15       4114.94       3849.15       119.90 o
  -1   2  15         52.16         67.56        24.45 o
   0   2  15          3.80         31.15        21.39 o
   1   2  15        268.26        251.16        26.96 o
   2   2  15          3.34         10.75        22.17 o
   3   2  15          2.00         31.88        20.18 o
   4   2  15        725.61        683.83        38.06 o
   5   2  15        518.78        493.53        42.34 o
   6   2  15        129.13        126.77        30.93 o
   7   2  15        727.37        644.60        51.03 o
   8   2  15        558.66        471.15        47.46 o
   9   2  15        106.53         81.68        57.57 o
  10   2  15        140.23         81.14        37.75 o
  11   2  15         35.54         -6.20        60.67 o
  12   2  15        274.25        247.38        84.11 o
  13   2  15        314.63        377.76        98.90 o
  14   2  15         24.13         29.92        40.33 o
 -13   3  15          3.84          9.24        63.08 o
 -12   3  15         56.17         93.84        43.67 o
 -11   3  15         46.36         29.56        39.96 o
 -10   3  15          0.17        -14.16        32.12 o
  -9   3  15          0.23          8.89        38.99 o
  -8   3  15         84.64         92.60        29.92 o
  -7   3  15         11.42        -26.55        27.70 o
  -6   3  15       2774.91       2680.45        74.03 o
  -5   3  15        704.07        632.17        44.82 o
  -4   3  15        465.21        584.12        44.69 o
  -3   3  15         34.81         25.84        24.50 o
  -2   3  15       1869.09       1679.80        53.91 o
  -1   3  15         61.33         65.94        24.15 o
   0   3  15        285.90        240.60        32.85 o
   1   3  15          0.50         23.07        25.70 o
   2   3  15         10.34         25.60        27.66 o
   3   3  15         13.02         29.93        30.64 o
   4   3  15        742.38        728.05        63.31 o
   5   3  15         46.84         20.78       102.38 o
   6   3  15          2.70         -7.50        39.56 o
   7   3  15        154.59        151.49        50.63 o
   8   3  15       1695.99       1582.36        93.25 o
   9   3  15        589.17        626.61        91.15 o
  10   3  15         36.09        -35.73        56.04 o
  11   3  15          5.52         57.65        59.64 o
  -9   4  15         55.52         35.84        27.41 o
  -8   4  15        111.22        142.60        55.76 o
  -7   4  15        120.67        127.30        28.11 o
  -6   4  15        106.62        107.77        31.12 o
  -5   4  15        491.22        420.43        49.35 o
  -4   4  15          0.24         13.64        28.16 o
  -3   4  15        264.89        279.72        33.21 o
  -2   4  15         11.11        -26.66        30.15 o
  -1   4  15       1059.28        968.10        52.20 o
   0   4  15         35.47         50.32        31.53 o
   1   4  15        274.83        289.80        41.08 o
   2   4  15          0.59        -15.34        31.25 o
   3   4  15          7.20         -8.55        32.48 o
   4   4  15          4.25          8.92        33.93 o
   5   4  15         18.14         40.31        47.55 o
   6   4  15         98.76         59.19        37.66 o
   7   4  15         58.22         77.59        40.61 o
   8   4  15        213.25        244.51        56.91 o
   9   4  15        145.89        108.52        88.66 o
 -16   0  16         22.51         85.49        63.43 o
 -14   0  16       1223.77       1182.92       104.10 o
 -12   0  16        337.07        317.14        71.01 o
 -10   0  16        728.52        720.38        74.46 o
  -8   0  16       2706.90       2753.71       113.93 o
  -6   0  16         28.47          1.95        42.44 o
  -4   0  16        110.35         91.14        29.15 o
  -2   0  16         88.26        153.05        54.46 o
   2   0  16       1103.61       1080.88        78.59 o
   4   0  16          8.05         -2.33        43.16 o
   6   0  16        113.53        236.60        39.43 o
   8   0  16        382.28        381.72        49.40 o
  10   0  16       1205.45       1076.75        84.11 o
  12   0  16         35.96         92.38        42.05 o
  14   0  16         14.74         15.86        48.26 o
 -15   1  16         13.36        -19.40        49.12 o
 -14   1  16         93.64         41.84        46.62 o
 -13   1  16        282.67        255.25        51.92 o
 -12   1  16        245.14        265.10        51.36 o
 -11   1  16        179.89        188.78        39.61 o
 -10   1  16         10.34         20.96        28.02 o
  -9   1  16        317.52        373.46        40.63 o
  -8   1  16        421.62        371.90        47.03 o
  -7   1  16        231.83        197.83        26.79 o
  -6   1  16        165.68        202.93        27.65 o
  -5   1  16        308.96        267.31        28.39 o
  -4   1  16        103.30        139.91        22.57 o
  -3   1  16        418.00        400.87        58.90 o
  -2   1  16          0.02          4.05        26.03 o
  -1   1  16       3222.00       3168.22       104.11 o
   0   1  16       1671.62       1372.51        82.73 o
   1   1  16        228.39        234.40        39.89 o
   2   1  16         52.72         54.59        22.39 o
   3   1  16        425.51        398.52        34.24 o
   4   1  16        264.30        259.82        30.45 o
   5   1  16        259.19        286.77        27.87 o
   6   1  16        593.75        563.50        35.41 o
   7   1  16        432.15        386.58        38.58 o
   8   1  16         12.70         46.60        31.07 o
   9   1  16       1592.91       1632.89        63.03 o
  10   1  16        106.22         78.35        32.88 o
  11   1  16         75.77         34.86        33.37 o
  13   1  16        366.31        222.72        39.99 o
  14   1  16         32.63         59.81        45.85 o
  15   1  16        467.46        624.98        56.29 o
 -14   2  16        133.03        106.84        44.86 o
 -13   2  16          3.08         -9.78        41.02 o
 -12   2  16        484.34        456.33       119.24 o
 -11   2  16         38.65         57.00        28.71 o
 -10   2  16         45.30         51.39        28.06 o
  -9   2  16          9.25         20.78        27.44 o
  -8   2  16        198.77        266.04        33.25 o
  -7   2  16        408.47        448.85        35.16 o
  -6   2  16        952.84        947.51        45.36 o
  -5   2  16         13.23          8.01        28.78 o
  -4   2  16       1022.78       1027.88        46.34 o
  -3   2  16         78.82         74.87        22.36 o
  -2   2  16       2418.91       2281.53        64.67 o
  -1   2  16        369.10        380.92        40.60 o
   0   2  16          7.59          8.24        22.00 o
   1   2  16       1109.04       1100.40        53.30 o
   2   2  16         25.50         24.68        21.84 o
   3   2  16        405.66        398.87        33.34 o
   4   2  16       3411.06       3218.54        69.77 o
   5   2  16        194.48        230.67        27.92 o
   6   2  16       2137.46       1862.38        97.37 o
   7   2  16        510.90        508.94        50.42 o
   8   2  16          0.51        -54.51        48.95 o
   9   2  16       1637.20       1567.25        78.03 o
  10   2  16          4.80         15.99        35.78 o
  11   2  16       1179.50       1190.93        75.48 o
  12   2  16        239.28        270.17        82.35 o
  13   2  16          0.19         14.43        38.27 o
  14   2  16          5.60         48.57        40.60 o
 -12   3  16         74.21         58.43        75.15 o
 -11   3  16        589.13        628.57        50.53 o
 -10   3  16        123.37        161.82        42.60 o
  -9   3  16         21.89          8.69        28.57 o
  -8   3  16        163.60        195.51        35.56 o
  -7   3  16          1.74         18.06        28.37 o
  -6   3  16        617.54        764.11        45.73 o
  -5   3  16        905.94        870.18        48.18 o
  -4   3  16        252.11        265.24        36.75 o
  -3   3  16          0.34        -10.79        24.66 o
  -2   3  16        161.04        135.24        26.04 o
  -1   3  16        166.02        157.92        25.19 o
   0   3  16         24.26         22.78        25.71 o
   1   3  16       1466.06       1483.39        54.73 o
   2   3  16          3.81         21.39        27.01 o
   3   3  16         10.36          2.05        30.52 o
   4   3  16         45.13          7.95        31.47 o
   5   3  16         14.41        -25.06        34.86 o
   6   3  16        850.07        863.68        64.17 o
   7   3  16        417.45        395.23        58.27 o
   8   3  16         26.21         -0.69       105.48 o
   9   3  16        101.32         97.90        70.32 o
  10   3  16          3.97          7.36        53.30 o
  11   3  16         38.89         94.82        60.19 o
  -9   4  16        338.04        331.95        42.83 o
  -8   4  16        118.81        128.40        28.86 o
  -7   4  16          0.71         36.12        27.93 o
  -6   4  16          6.96         -1.11        33.73 o
  -5   4  16          1.96         -4.12        32.45 o
  -4   4  16         20.13         34.29        28.56 o
  -3   4  16        153.31        259.16        34.71 o
  -2   4  16         19.26        -12.71        29.68 o
  -1   4  16          0.14          2.13        27.57 o
   0   4  16         63.99         60.38        28.49 o
   1   4  16          0.83          0.70        29.92 o
   2   4  16         80.43         79.66        32.56 o
   3   4  16        224.11        284.80        47.26 o
   4   4  16        105.93         29.88        55.95 o
   5   4  16         51.41         25.55        41.92 o
   6   4  16        283.31        291.49        54.39 o
   7   4  16          0.86        -35.92        40.03 o
   8   4  16         59.27         16.51        56.62 o
 -15   0  17        474.49        450.82        90.31 o
 -13   0  17        200.11        191.66        65.50 o
 -11   0  17          1.11          9.65        64.12 o
  -9   0  17        457.51        455.76        61.62 o
  -7   0  17       7002.29       7041.15       230.81 o
  -5   0  17        774.34        623.52       119.96 o
  -3   0  17       4837.70       5228.75       227.51 o
   1   0  17       1197.34       1105.70        80.66 o
   3   0  17        599.91        635.20        47.18 o
   5   0  17         30.85         12.99        27.36 o
   7   0  17       1094.61       1024.00        81.48 o
   9   0  17         61.85         76.09        56.88 o
  11   0  17       3350.94       3142.06       151.67 o
  13   0  17        154.55        149.61        55.84 o
  15   0  17         44.73         48.26        46.88 o
 -15   1  17        197.28        120.30        63.08 o
 -14   1  17         35.86         28.99        40.14 o
 -13   1  17        185.76        169.25        44.85 o
 -12   1  17          4.50        -40.53        42.40 o
 -11   1  17          1.17         21.83        29.12 o
 -10   1  17        113.45        103.41        65.50 o
  -9   1  17         70.35         31.58        26.99 o
  -8   1  17        692.63        661.41        62.15 o
  -7   1  17         74.87         35.20        24.35 o
  -6   1  17          0.08        -34.78        21.98 o
  -5   1  17        178.24        184.35        23.69 o
  -4   1  17        811.27        880.42        39.70 o
  -3   1  17       1111.44       1005.68        47.74 o
  -2   1  17        676.69        627.93        43.94 o
  -1   1  17         14.94         34.47        35.16 o
   0   1  17        414.52        461.85        63.43 o
   1   1  17       1655.40       1557.41        46.78 o
   2   1  17        214.92        273.95        41.62 o
   3   1  17         84.09         50.16        19.52 o
   4   1  17       5337.00       5057.52        88.46 o
   5   1  17        842.96        809.75        42.53 o
   6   1  17       1282.81       1336.04        42.29 o
   7   1  17        174.35        181.72        26.78 o
   8   1  17        108.82         97.93        26.71 o
   9   1  17         78.64         73.49        43.65 o
  10   1  17        826.82        728.70        56.27 o
  11   1  17         35.35          1.96        30.72 o
  12   1  17         12.80        -18.87        33.75 o
  13   1  17          0.77         -4.13        47.23 o
  14   1  17         27.97         61.44        35.34 o
 -14   2  17         60.85         56.27        53.17 o
 -13   2  17         25.23         63.96        45.21 o
 -12   2  17        635.93        559.59        56.94 o
 -11   2  17        472.05        395.00        63.53 o
 -10   2  17        393.12        413.47        40.57 o
  -9   2  17          7.81          3.46        27.63 o
  -8   2  17         98.89         92.95        26.63 o
  -7   2  17        472.41        451.45        35.49 o
  -6   2  17         47.43         52.16        24.67 o
  -5   2  17         28.12         50.56        22.17 o
  -4   2  17        331.44        301.12        35.78 o
  -3   2  17        168.51        180.24        25.19 o
  -2   2  17        103.17         99.36        26.12 o
  -1   2  17       2828.35       2588.64        69.08 o
   0   2  17         62.38         75.48        22.65 o
   1   2  17        224.51        187.78        27.24 o
   2   2  17        215.52        221.38        27.99 o
   3   2  17        297.77        250.05        28.77 o
   4   2  17        454.22        428.00        37.48 o
   5   2  17        675.02        610.27        50.24 o
   6   2  17        276.55        320.59        32.93 o
   7   2  17        199.75        166.50        36.12 o
   8   2  17        135.34         71.58        38.20 o
   9   2  17          6.09        -70.87        37.24 o
  10   2  17        178.56        188.54        75.15 o
  11   2  17         18.06         -5.01        40.04 o
  12   2  17         31.87        -37.56        37.59 o
  13   2  17         20.90         34.22        40.69 o
 -12   3  17          1.12          6.88        41.55 o
 -11   3  17        358.86        261.56        44.34 o
 -10   3  17         24.56         64.25        34.12 o
  -9   3  17          7.36         12.67        31.19 o
  -8   3  17         13.56        -20.79        39.34 o
  -7   3  17       1153.83       1051.80        66.39 o
  -6   3  17        440.59        488.24        44.72 o
  -5   3  17        379.03        461.30        43.77 o
  -4   3  17         37.16         34.85        25.31 o
  -3   3  17         96.89        127.56        25.76 o
  -2   3  17        260.47        298.42        35.48 o
  -1   3  17        216.12        245.21        31.55 o
   0   3  17         13.11          8.20        25.70 o
   1   3  17          0.13         26.21        26.69 o
   2   3  17         29.05         13.52        39.11 o
   3   3  17          1.57        -11.20        29.06 o
   4   3  17        658.62        517.60        55.76 o
   5   3  17         46.61         43.65        36.05 o
   6   3  17          0.04         33.71        71.00 o
   7   3  17         20.95         46.63        42.57 o
   8   3  17          7.77         58.21        57.44 o
   9   3  17         91.64        160.64        68.25 o
  10   3  17       1530.98       1497.49        94.12 o
  11   3  17        144.29        437.03       121.34 o
  -8   4  17         17.69         49.62        27.44 o
  -7   4  17        132.65        156.32        33.69 o
  -6   4  17         40.38         77.13        28.75 o
  -5   4  17         23.10          5.72        28.16 o
  -4   4  17          7.28         21.77        42.20 o
  -3   4  17         45.47         53.04        39.93 o
  -2   4  17        230.35        213.65        29.39 o
  -1   4  17          3.24        -28.15        27.65 o
   0   4  17        158.36        189.09        38.62 o
   1   4  17         88.97        113.48        32.60 o
   2   4  17        167.92        140.70        38.91 o
   3   4  17         16.89         53.83        52.16 o
   4   4  17          0.65         12.96        36.31 o
   5   4  17         12.05        -23.19        36.24 o
   6   4  17        321.03        365.06        76.71 o
   7   4  17        363.90        256.15        44.40 o
   8   4  17         18.90         70.06       107.51 o
 -14   0  18         11.13        -31.02        62.05 o
 -12   0  18        163.71        190.28        67.56 o
 -10   0  18         12.28         49.64        59.29 o
  -8   0  18        936.15        927.05       138.57 o
  -6   0  18       1271.45       1259.76       178.53 o
  -4   0  18        283.64        387.94        90.77 o
  -2   0  18        953.70        682.46        88.25 o
   2   0  18       4231.34       4188.84        98.81 o
   4   0  18       1192.66       1229.07        50.38 o
   6   0  18        497.51        543.50        92.07 o
   8   0  18        507.64        617.96        60.81 o
  10   0  18        153.28        126.85        43.43 o
  12   0  18         15.06         35.16        51.02 o
  14   0  18        727.81        698.32        83.42 o
 -15   1  18        536.44        617.78        66.32 o
 -14   1  18        291.12        274.94        57.02 o
 -13   1  18         22.54         22.70        48.26 o
 -12   1  18        113.64        108.45        50.33 o
 -11   1  18        226.35        295.25        53.68 o
 -10   1  18        285.45        285.40        49.84 o
  -9   1  18         13.08          5.19        31.45 o
  -8   1  18         55.19         85.72        25.67 o
  -7   1  18        837.00        768.81        38.94 o
  -6   1  18         36.20         62.65        23.65 o
  -5   1  18       1081.03       1041.50        67.18 o
  -4   1  18        193.65        226.49        28.28 o
  -3   1  18        409.56        391.88        32.41 o
  -2   1  18        153.83        223.96        33.72 o
  -1   1  18        653.56        571.70        43.99 o
   0   1  18       1149.50       1133.60        49.95 o
   1   1  18         76.67         74.97        23.47 o
   2   1  18       1854.84       1847.49        53.52 o
   3   1  18         12.10        -36.88        19.79 o
   4   1  18        685.40        644.65        33.89 o
   5   1  18       1999.91       1918.07        48.41 o
   6   1  18         86.72         78.71        22.16 o
   7   1  18         57.08         99.01        24.73 o
   8   1  18          0.68          4.11        23.93 o
   9   1  18        841.07        853.57        52.35 o
  10   1  18         12.71         44.32        30.12 o
  11   1  18        126.05        223.04        49.64 o
  12   1  18         13.85         -0.12        36.12 o
  13   1  18        102.28        208.17        74.11 o
  14   1  18         30.50         27.21        33.86 o
 -14   2  18        142.41        -11.96        58.60 o
 -13   2  18         30.08         64.06        44.31 o
 -12   2  18        530.25        594.54        57.38 o
 -11   2  18         34.77         25.23        30.91 o
 -10   2  18          4.12         19.79        28.41 o
  -9   2  18          0.06          6.04        28.39 o
  -8   2  18        913.75        819.51        50.14 o
  -7   2  18        862.19        792.53        41.67 o
  -6   2  18        230.62        224.02        29.24 o
  -5   2  18        776.41        786.95        56.62 o
  -4   2  18         58.00        125.36        27.76 o
  -3   2  18        469.32        398.68        39.63 o
  -2   2  18        179.94        204.24        25.80 o
  -1   2  18         18.59          7.27        23.73 o
   0   2  18       1155.32       1053.72        41.62 o
   1   2  18        100.92         87.92        21.89 o
   2   2  18        572.21        543.91        37.09 o
   3   2  18        148.72        163.79        25.54 o
   4   2  18       2673.53       2461.22        59.83 o
   5   2  18         12.26         12.60        24.52 o
   6   2  18        443.26        406.25        39.80 o
   7   2  18        215.10        228.14        40.69 o
   8   2  18         64.55         41.88        36.54 o
   9   2  18         53.72         30.35        37.34 o
  10   2  18         26.66         34.47        64.81 o
  11   2  18          4.58        -15.90        38.99 o
  12   2  18        281.98        294.63        61.26 o
  13   2  18         14.82         51.08        40.20 o
 -12   3  18         14.83          9.26        44.96 o
 -11   3  18        122.94         75.61        39.92 o
 -10   3  18         22.29         50.46        38.71 o
  -9   3  18         41.16         30.17        41.15 o
  -8   3  18        182.44        169.28        35.33 o
  -7   3  18        717.24        689.72        46.07 o
  -6   3  18       1120.14       1040.57        51.53 o
  -5   3  18        271.73        203.35        53.43 o
  -4   3  18        427.69        408.02        39.30 o
  -3   3  18        589.13        568.43        41.38 o
  -2   3  18        334.61        367.53        40.41 o
  -1   3  18        957.82        968.12        44.67 o
   0   3  18         75.83         62.94        28.26 o
   1   3  18          7.03         61.73        27.96 o
   2   3  18        139.06        153.25        32.85 o
   3   3  18        203.93        201.99        59.62 o
   4   3  18         95.77         76.14        32.69 o
   5   3  18        656.61        617.37        66.37 o
   6   3  18        186.70        183.07        41.22 o
   7   3  18         40.28         59.74       165.12 o
   8   3  18         91.63         92.38        62.74 o
   9   3  18        412.63        404.62       100.66 o
  10   3  18          1.75        142.70       177.84 o
  11   3  18         10.56        -12.16        52.61 o
  -8   4  18          1.13          3.16        27.18 o
  -7   4  18         57.87         44.39        26.90 o
  -6   4  18         39.12          1.96        27.67 o
  -5   4  18         83.56         41.84        28.19 o
  -4   4  18         78.30         95.36        45.94 o
  -3   4  18         22.42         39.47        33.99 o
  -2   4  18        250.85        277.10        49.66 o
  -1   4  18        208.71        188.20        35.79 o
   0   4  18          3.25         22.05        32.90 o
   1   4  18          0.13         22.66        43.30 o
   2   4  18         28.25         58.87        48.74 o
   3   4  18        106.54        145.53        58.22 o
   4   4  18          0.85         42.99        36.27 o
   5   4  18         17.19        -31.63        36.08 o
   6   4  18        262.34        225.77        90.82 o
   7   4  18         13.05         14.99        59.19 o
 -15   0  19         44.27        115.82        62.05 o
 -13   0  19        835.35        812.08        95.14 o
 -11   0  19         50.60         67.56        60.67 o
  -9   0  19        486.46        536.30        74.46 o
  -7   0  19        696.41        685.83       102.72 o
  -5   0  19       1272.22       1423.82       165.81 o
  -3   0  19       3265.45       3264.20       118.09 o
  -1   0  19       2244.09       2136.53        96.08 o
   1   0  19        264.82        296.67        48.85 o
   3   0  19        288.57        233.02        33.09 o
   5   0  19        317.02        303.30        40.78 o
   7   0  19        167.32        220.61        35.25 o
   9   0  19       2383.61       2370.72        98.66 o
  11   0  19          1.09        -44.81        43.43 o
  13   0  19        436.52        530.79        81.35 o
 -15   1  19         71.22        159.70       147.88 o
 -14   1  19         99.75        101.26        45.55 o
 -13   1  19         93.94         73.18        80.66 o
 -12   1  19        328.24        342.09        59.96 o
 -11   1  19         15.41         63.38        54.02 o
 -10   1  19        288.50        240.23        37.14 o
  -9   1  19        489.15        582.04        41.79 o
  -8   1  19         57.34         87.07        27.28 o
  -7   1  19         38.93        -10.96        25.54 o
  -6   1  19        666.94        671.21        37.05 o
  -5   1  19         13.33        -23.16        22.36 o
  -4   1  19        522.97        538.00        35.50 o
  -3   1  19        171.63        182.17        24.42 o
  -2   1  19        456.12        408.73        35.81 o
  -1   1  19        249.62        273.42        31.46 o
   0   1  19          7.50         13.52        23.19 o
   1   1  19        137.65        160.89        24.45 o
   2   1  19         36.56         -9.49        27.18 o
   3   1  19         98.17        100.60        20.52 o
   4   1  19          0.60        -15.23        19.30 o
   5   1  19          1.94         -2.79        19.92 o
   6   1  19       1089.79       1080.04        42.91 o
   7   1  19        773.10        730.48        46.52 o
   8   1  19         77.52         78.27        27.01 o
   9   1  19        330.78        482.69        59.30 o
  10   1  19         36.32         65.07        32.88 o
  12   1  19        104.31        225.18        99.97 o
  13   1  19        145.86         84.55        35.50 o
  14   1  19        252.94        315.27        84.76 o
 -13   2  19         22.83        -33.19        52.54 o
 -12   2  19         22.99          5.82        42.27 o
 -11   2  19          0.60         -9.44        31.72 o
 -10   2  19        435.99        430.68        41.58 o
  -9   2  19         33.06         15.69        28.30 o
  -8   2  19        693.40        674.45        60.80 o
  -7   2  19          1.61        -19.45        27.95 o
  -6   2  19         50.13         67.00        24.88 o
  -5   2  19        618.19        627.87        44.11 o
  -4   2  19        457.52        414.09        42.61 o
  -3   2  19        346.55        305.85        36.22 o
  -2   2  19        273.58        312.94        38.95 o
  -1   2  19         28.82         13.26        23.95 o
   0   2  19        550.28        536.55        36.24 o
   1   2  19        554.90        556.46        37.70 o
   2   2  19        689.28        663.75        39.03 o
   3   2  19        634.64        669.34        40.97 o
   4   2  19        960.83        985.04        44.14 o
   5   2  19       1447.36       1335.61        75.83 o
   6   2  19        799.54        746.53        46.67 o
   7   2  19         37.25        -37.55        33.07 o
   8   2  19        190.85        179.35        35.84 o
   9   2  19       2214.45       2067.58        89.44 o
  10   2  19         44.56         35.19        41.15 o
  11   2  19        248.48        423.10        77.91 o
  12   2  19        455.69        456.80        61.71 o
  13   2  19        639.82        908.79        66.14 o
 -11   3  19         62.78         -1.92        30.92 o
 -10   3  19         75.69        108.84        34.89 o
  -9   3  19          4.68         50.76        29.99 o
  -8   3  19         71.05         50.17        33.77 o
  -7   3  19         10.02         37.29        39.71 o
  -6   3  19       1296.75       1222.91        53.65 o
  -5   3  19       1708.61       1564.74        63.18 o
  -4   3  19       2962.24       2826.45        75.51 o
  -3   3  19       1530.31       1454.17        53.28 o
  -2   3  19        107.89         72.78        26.75 o
  -1   3  19        139.93        196.36        28.98 o
   0   3  19         51.91         21.74        30.13 o
   1   3  19        208.36        170.03        29.77 o
   2   3  19       1236.45       1141.42        51.26 o
   3   3  19         22.34         71.36        30.05 o
   4   3  19        214.22        239.31        40.59 o
   5   3  19        108.34         67.81        35.64 o
   6   3  19         64.03         34.52        38.82 o
   7   3  19        102.07         56.10        48.83 o
   8   3  19         14.82        -16.55        59.98 o
   9   3  19        936.17        921.00       104.10 o
  10   3  19          1.91        120.85        52.05 o
  11   3  19          4.36         30.33        53.43 o
  -8   4  19         18.99         35.05        26.34 o
  -7   4  19          8.13        -23.92        26.24 o
  -6   4  19          2.71        -39.06        26.76 o
  -5   4  19          6.30         -5.42        27.84 o
  -4   4  19         47.33         58.13        29.78 o
  -3   4  19        102.30         93.09        35.43 o
  -2   4  19        138.24        143.85        29.46 o
  -1   4  19        637.52        630.52        52.46 o
   0   4  19         32.74          9.77        34.83 o
   1   4  19         61.74         77.99        31.60 o
   2   4  19        325.02        248.35        40.03 o
   3   4  19         75.70        120.16        60.05 o
   4   4  19         48.06         50.91        42.89 o
   5   4  19          0.85        164.95       127.75 o
   6   4  19        146.96        189.65       106.99 o
   7   4  19        430.18        259.53        56.04 o
 -14   0  20          1.03        -17.24        68.94 o
 -12   0  20         92.39        124.79        64.81 o
 -10   0  20        147.69        139.26        65.50 o
  -8   0  20        365.87        281.98        70.32 o
  -6   0  20        533.52        446.74        58.53 o
  -4   0  20        407.75        559.87        49.26 o
  -2   0  20        280.60        248.17        34.87 o
   0   0  20        356.99        459.58        53.80 o
   2   0  20       2495.56       2412.85        67.67 o
   4   0  20        633.36        572.47        44.03 o
   6   0  20       2208.46       2206.70        84.04 o
   8   0  20        256.93        252.49        43.67 o
  10   0  20          1.29          3.87        36.78 o
  12   0  20        896.36       1014.77        95.14 o
  14   0  20        262.88        226.82        70.32 o
 -14   1  20          6.31         -3.55        45.75 o
 -13   1  20          0.22         15.13        47.59 o
 -12   1  20        203.29        197.75        53.56 o
 -11   1  20          8.86         34.00        33.33 o
 -10   1  20        737.08        668.24        46.97 o
  -9   1  20       1623.95       1682.73        60.31 o
  -8   1  20        190.02        236.54        30.83 o
  -7   1  20        197.14        180.98        31.45 o
  -6   1  20        122.23        120.54        25.71 o
  -5   1  20         98.57        119.16        25.23 o
  -4   1  20          0.40        -12.56        24.50 o
  -3   1  20        623.04        512.88        39.47 o
  -2   1  20        145.72        157.44        25.55 o
  -1   1  20        132.94        149.07        29.35 o
   0   1  20        218.88        245.71        30.97 o
   1   1  20        370.23        400.54        45.47 o
   2   1  20        769.04        696.18        39.55 o
   3   1  20         12.38         21.32        20.33 o
   4   1  20       2193.35       2214.28        54.80 o
   5   1  20        502.62        533.44        35.59 o
   6   1  20          2.54         10.46        21.88 o
   7   1  20         45.74         95.54        24.93 o
   8   1  20        305.00        242.48        54.81 o
   9   1  20        161.52        132.79        28.51 o
  10   1  20        316.61        326.45        73.39 o
  11   1  20        186.06        237.79        76.18 o
  12   1  20         97.58         86.50        36.26 o
  13   1  20         11.10         32.88        32.94 o
 -13   2  20         39.84         -5.95        59.96 o
 -12   2  20          0.90         -5.38        41.48 o
 -11   2  20        223.45        193.21        34.88 o
 -10   2  20        801.82        725.87        47.92 o
  -9   2  20          7.51         47.31        29.39 o
  -8   2  20         23.77         78.92        31.52 o
  -7   2  20         11.33          0.09        29.49 o
  -6   2  20        361.89        325.46        38.61 o
  -5   2  20        617.30        514.50        41.59 o
  -4   2  20       1229.12       1109.21        54.72 o
  -3   2  20        685.51        614.46        41.89 o
  -2   2  20         84.54         80.22        25.83 o
  -1   2  20        755.17        704.45        37.45 o
   0   2  20         76.03         56.89        23.57 o
   1   2  20         20.42         23.48        22.91 o
   2   2  20       1465.05       1487.12        49.47 o
   3   2  20          0.20        -15.31        23.36 o
   4   2  20        629.95        617.74        41.37 o
   5   2  20          0.79          5.40        24.46 o
   6   2  20        372.23        325.69        36.10 o
   7   2  20       1014.47        890.64        60.10 o
   8   2  20          6.39        -51.38        32.20 o
   9   2  20         59.96        152.36        76.53 o
  10   2  20         37.80         71.56        44.12 o
  11   2  20         68.91         77.71        51.71 o
  12   2  20        354.84        541.30        91.00 o
 -11   3  20        103.02        113.99        33.51 o
 -10   3  20          4.85         -7.70        32.80 o
  -9   3  20        215.79        244.76        42.35 o
  -8   3  20          0.55         51.76        50.57 o
  -7   3  20         10.78         18.12        40.20 o
  -6   3  20         12.52         -3.76        29.52 o
  -5   3  20        374.39        383.08        47.29 o
  -4   3  20       3035.02       3046.03        79.46 o
  -3   3  20         34.33         67.24        26.23 o
  -2   3  20         12.20         13.93        25.86 o
  -1   3  20        328.82        324.62        37.98 o
   0   3  20         71.21         69.74        43.12 o
   1   3  20        195.66        217.77        33.64 o
   2   3  20         27.74         10.72        27.66 o
   3   3  20          3.00         40.83        29.60 o
   4   3  20          0.68         13.35        30.99 o
   5   3  20         81.78         73.31        33.83 o
   6   3  20         23.87        131.27       141.10 o
   7   3  20        149.27        214.41        59.29 o
   8   3  20        140.07        163.39        59.98 o
   9   3  20          4.56         40.68        55.15 o
  10   3  20         96.65        178.25       166.81 o
  -7   4  20         66.61         19.93        25.35 o
  -6   4  20         57.27         51.27        29.88 o
  -5   4  20        195.70        189.83        46.43 o
  -4   4  20          4.20          0.87        27.68 o
  -3   4  20         18.19         21.83        28.91 o
  -2   4  20        150.47        190.80        30.40 o
  -1   4  20         39.37         48.89        28.79 o
   0   4  20        255.71        339.30        47.94 o
   1   4  20         35.20         69.92        38.37 o
   2   4  20        909.40        935.40        51.89 o
   3   4  20         75.48         71.46        33.50 o
   4   4  20          1.76         49.62        34.29 o
   5   4  20         37.44         97.37        75.07 o
   6   4  20         12.78         30.84        41.13 o
 -13   0  21        159.45        114.44        68.25 o
 -11   0  21          9.48         14.48        59.98 o
  -7   0  21         96.21         12.41        56.53 o
  -5   0  21        620.34        588.90        57.44 o
  -3   0  21       1674.14       1567.82        62.20 o
  -1   0  21         84.55         35.60        33.71 o
   1   0  21       2397.38       2518.77        79.06 o
   3   0  21        517.31        531.52        43.66 o
   5   0  21        135.14        176.45        32.86 o
   7   0  21        125.72        109.02        36.93 o
   9   0  21       1425.24       1494.37        78.84 o
  11   0  21         18.41         19.30        49.64 o
  13   0  21          3.57        -27.58        46.19 o
 -14   1  21        675.86        703.49        79.28 o
 -13   1  21         97.21        103.71        53.43 o
 -12   1  21         18.71         13.94        66.53 o
 -11   1  21         33.69        -26.63        41.05 o
 -10   1  21        216.39        201.41        37.73 o
  -9   1  21        107.15        126.70        33.52 o
  -8   1  21         37.63         44.42        27.58 o
  -7   1  21        334.65        344.01        60.48 o
  -6   1  21       1479.06       1407.83        47.93 o
  -5   1  21        628.97        594.59        39.60 o
  -4   1  21         85.68         96.24        30.23 o
  -3   1  21         27.84         57.72        25.07 o
  -2   1  21        173.00        246.97        31.71 o
  -1   1  21        454.52        420.65        35.20 o
   0   1  21        276.62        264.22        36.48 o
   1   1  21        292.95        329.87        32.79 o
   2   1  21         28.76          0.89        22.14 o
   3   1  21        206.15        196.11        32.42 o
   4   1  21          6.73         38.26        20.39 o
   5   1  21         18.43         17.32        20.74 o
   6   1  21       2450.03       2425.77        60.72 o
   7   1  21          5.57          8.56        29.37 o
   8   1  21         56.91         83.63        25.97 o
   9   1  21       1345.83       1461.27        75.13 o
  10   1  21          5.97         21.37        45.50 o
  11   1  21          1.18         -3.55        46.54 o
  12   1  21        946.20       1036.34        82.01 o
  13   1  21         11.71         23.31        32.44 o
 -13   2  21         43.63          2.31        59.47 o
 -12   2  21          0.17         28.07        53.79 o
 -11   2  21         72.58         50.96        33.06 o
 -10   2  21         55.49         62.20        32.81 o
  -9   2  21        256.40        272.18        36.80 o
  -8   2  21        233.13        218.33        31.83 o
  -7   2  21       1286.77       1202.63        55.54 o
  -6   2  21         19.25         16.36        30.50 o
  -5   2  21        410.17        430.52        48.00 o
  -4   2  21        772.93        831.94        52.08 o
  -3   2  21       2384.42       2277.34        65.98 o
  -2   2  21        163.05        194.60        31.35 o
  -1   2  21         64.93         69.67        22.90 o
   0   2  21         55.00         35.60        23.58 o
   1   2  21        286.78        274.49        30.90 o
   2   2  21        402.70        414.15        37.39 o
   3   2  21        190.43        185.86        29.14 o
   4   2  21         11.51         15.75        25.15 o
   5   2  21         73.73        121.41        25.41 o
   6   2  21        107.45        109.95        26.19 o
   7   2  21       3474.93       3126.13       114.36 o
   8   2  21         30.50          5.33        35.63 o
   9   2  21          5.26         43.07        54.81 o
  10   2  21        123.58        112.81        76.87 o
  11   2  21        316.06        488.11        65.24 o
  12   2  21          0.41         82.09        41.32 o
 -11   3  21         67.06         30.57        30.66 o
 -10   3  21         48.19         13.28        32.98 o
  -9   3  21         60.78         58.93        34.43 o
  -8   3  21         37.64         42.53        31.85 o
  -7   3  21          1.23          0.40        30.97 o
  -6   3  21        414.09        459.10        48.44 o
  -5   3  21        367.35        415.87        60.98 o
  -4   3  21         45.18        133.50        30.44 o
  -3   3  21       1678.79       1458.25        53.13 o
  -2   3  21        154.76        115.71        26.97 o
  -1   3  21          0.40         24.25        29.85 o
   0   3  21        102.04        105.45        26.63 o
   1   3  21        234.44        155.72        32.21 o
   2   3  21          1.74         41.73        28.84 o
   3   3  21        225.70        211.54        34.66 o
   4   3  21        239.96        215.94        33.67 o
   5   3  21        137.72         81.24        48.45 o
   6   3  21        670.76        624.85        71.56 o
   7   3  21         42.93         35.60        46.42 o
   8   3  21         65.37         48.95        55.84 o
   9   3  21        467.58        621.10        92.38 o
  10   3  21        130.04        208.32        48.70 o
  -6   4  21         20.35        -19.94        31.94 o
  -5   4  21         25.57         13.27        25.31 o
  -4   4  21          6.47         46.10        28.12 o
  -3   4  21         34.44         61.50        28.51 o
  -2   4  21          3.96          5.21        27.24 o
  -1   4  21          0.61         -7.25        27.76 o
   0   4  21        134.30        122.40        49.32 o
   1   4  21        374.97        547.09        62.57 o
   2   4  21         81.33        122.15        30.94 o
   3   4  21        118.17        119.66        33.50 o
   4   4  21        116.30        493.91        84.15 o
   5   4  21         18.59         38.83        37.11 o
 -14   0  22         17.83        -93.76        66.18 o
 -12   0  22        777.79        788.63        99.97 o
 -10   0  22        788.16        802.42        97.21 o
  -8   0  22       1041.64       1023.73        95.14 o
  -6   0  22         29.13         93.84        52.00 o
  -4   0  22        894.50        818.61        58.21 o
  -2   0  22       8400.05       8086.51       193.27 o
   0   0  22        213.26        199.76        36.68 o
   2   0  22       1053.28       1031.26        54.62 o
   4   0  22        119.28        125.75        35.82 o
   6   0  22        409.10        448.43        78.25 o
   8   0  22       1912.01       2078.74       120.65 o
  10   0  22         56.35        116.51        73.77 o
  12   0  22        274.91        165.46        53.78 o
 -14   1  22        118.40        149.82        50.90 o
 -13   1  22        109.45        121.23        66.18 o
 -12   1  22         29.84         36.13        45.61 o
 -11   1  22       1013.98       1049.71        62.48 o
 -10   1  22        376.62        317.71        39.26 o
  -9   1  22          6.98         50.95        35.43 o
  -8   1  22         92.77         89.55        36.31 o
  -7   1  22         23.31         10.20        29.74 o
  -6   1  22         81.01         95.00        29.02 o
  -5   1  22         57.04         35.10        27.35 o
  -4   1  22         43.59         37.57        39.19 o
  -3   1  22        393.03        365.39        36.69 o
  -2   1  22          1.37        -18.39        25.63 o
  -1   1  22        499.40        464.83        44.81 o
   0   1  22         85.99         78.45        25.34 o
   1   1  22        678.29        599.57        39.99 o
   2   1  22         20.95         38.00        22.68 o
   3   1  22         59.60         51.84        22.21 o
   4   1  22       1331.19       1218.34        44.26 o
   5   1  22        438.65        460.94        40.90 o
   6   1  22        685.64        623.85        42.51 o
   7   1  22        227.71        241.99        29.60 o
   8   1  22         29.29         53.47        25.31 o
   9   1  22        145.96        127.25        26.48 o
  10   1  22        176.69        204.33        77.56 o
  11   1  22        291.43        268.03        61.36 o
  12   1  22          5.23         66.58        48.60 o
  13   1  22          3.03         14.68        31.10 o
 -13   2  22          0.52         59.68        64.53 o
 -12   2  22         74.87         -3.88        68.25 o
 -11   2  22         48.87          0.28        36.10 o
 -10   2  22         49.64        -22.24        68.25 o
  -9   2  22         69.18         11.03        32.93 o
  -8   2  22        929.37       1009.86        56.44 o
  -7   2  22          1.30         47.70        31.14 o
  -6   2  22         40.40         12.59        31.45 o
  -5   2  22        420.12        425.58        47.78 o
  -4   2  22          0.90        -20.31        30.90 o
  -3   2  22        400.84        357.29        41.34 o
  -2   2  22         16.58         29.40        24.98 o
  -1   2  22          6.30         -1.63        23.11 o
   0   2  22        137.73        155.86        26.62 o
   1   2  22         57.38         39.48        23.90 o
   2   2  22        727.18        773.90        54.44 o
   3   2  22        257.25        258.08        33.86 o
   4   2  22        903.77        956.48        47.67 o
   5   2  22        501.41        580.50        43.14 o
   6   2  22        894.85        870.35        46.68 o
   7   2  22        944.37        943.99        64.24 o
   8   2  22        109.19        108.24        69.63 o
   9   2  22          0.21         76.51        44.81 o
  10   2  22         69.72        113.37        43.88 o
  11   2  22         10.27         25.57        38.76 o
  12   2  22        184.42        160.21        53.78 o
 -10   3  22        254.97        266.35        48.46 o
  -9   3  22         59.39          5.72        50.33 o
  -8   3  22         25.33         14.11        32.07 o
  -7   3  22        107.46         74.93        43.23 o
  -6   3  22        124.56        133.22        29.58 o
  -5   3  22        130.76        188.33        48.94 o
  -4   3  22         14.38         40.89        25.95 o
  -3   3  22        140.88        119.43        26.99 o
  -2   3  22        178.80        140.94        27.52 o
  -1   3  22         15.92         26.84        28.15 o
   0   3  22         29.96         -0.91        27.09 o
   1   3  22        589.01        582.65        44.93 o
   2   3  22         20.62         50.68        31.54 o
   3   3  22        251.68        273.45        49.79 o
   4   3  22        110.19        109.22        43.29 o
   5   3  22        137.25         65.58        35.83 o
   6   3  22         14.72         12.19        43.23 o
   7   3  22        556.24        329.55        83.42 o
   8   3  22        293.71        382.56        87.56 o
   9   3  22        203.93        299.90        88.25 o
  -6   4  22         21.33        144.94        53.18 o
  -5   4  22          0.09         -4.64        25.76 o
  -4   4  22        190.99        267.23        39.21 o
  -3   4  22         34.36         60.28        28.36 o
  -2   4  22         88.65        108.70        29.90 o
  -1   4  22         80.50         79.59        28.41 o
   0   4  22        131.54         84.75        29.38 o
   1   4  22          9.76        119.38        43.11 o
   2   4  22         99.51        131.27        46.20 o
   3   4  22         42.22         42.79        51.23 o
   4   4  22         17.95         48.94        35.45 o
   5   4  22        173.79        108.05        37.24 o
 -13   0  23          6.80         57.22        66.87 o
 -11   0  23        196.93        235.09        73.77 o
  -9   0  23        891.07        855.51       102.04 o
  -7   0  23          0.72         -3.45        64.12 o
  -5   0  23        169.54        207.45        44.40 o
  -3   0  23        142.36         74.85        39.88 o
  -1   0  23       1085.76        963.65        56.89 o
   1   0  23        431.93        454.89        47.73 o
   3   0  23       1683.87       1751.24        61.00 o
   5   0  23       1151.07       1184.90        70.38 o
   7   0  23        195.44        227.93        38.51 o
   9   0  23       1407.30       1530.84        78.67 o
  11   0  23        116.53        262.67        77.91 o
  13   0  23        273.89        284.73        66.87 o
 -13   1  23         77.10        229.54       112.03 o
 -12   1  23          0.18         50.95        52.59 o
 -11   1  23        135.38        150.24        77.56 o
 -10   1  23         13.49        -29.64        40.80 o
  -9   1  23       1066.67       1067.46        52.84 o
  -8   1  23       1450.30       1452.53        58.25 o
  -7   1  23        329.19        384.78        53.49 o
  -6   1  23          0.26        -15.06        28.84 o
  -5   1  23          1.13         -6.45        27.90 o
  -4   1  23         53.15         13.95        32.74 o
  -3   1  23          7.19          5.95        27.08 o
  -2   1  23        486.50        498.42        41.40 o
  -1   1  23         20.03         55.07        25.10 o
   0   1  23       1324.71       1302.95        49.85 o
   1   1  23        348.28        361.30        39.11 o
   2   1  23        157.28        184.79        45.77 o
   3   1  23          2.90         16.51        23.06 o
   4   1  23       2161.33       2164.15        56.74 o
   5   1  23       1740.61       1740.40        51.39 o
   6   1  23        375.63        410.20        42.17 o
   7   1  23          1.03         -3.90        23.76 o
   8   1  23          4.86         -5.00        25.18 o
   9   1  23         43.02         77.62        31.24 o
  10   1  23        565.31        608.40        59.92 o
  11   1  23          1.02         -5.03        33.24 o
  12   1  23          7.05         37.92        40.68 o
 -12   2  23         11.97         43.06        74.11 o
 -11   2  23         36.19         11.41        36.79 o
 -10   2  23         37.81         -7.66        38.88 o
  -9   2  23         25.91        -30.30        36.44 o
  -8   2  23        347.16        305.65        64.77 o
  -7   2  23       3334.75       3418.65        89.76 o
  -6   2  23         65.98         91.56        32.66 o
  -5   2  23        383.59        341.78        40.99 o
  -4   2  23       1016.03        901.44        54.09 o
  -3   2  23        824.14        805.66        44.56 o
  -2   2  23        102.67         72.76        24.55 o
  -1   2  23        149.68        161.88        24.94 o
   0   2  23          8.25         15.95        23.16 o
   1   2  23       1173.41        984.48        44.18 o
   2   2  23        318.85        348.38        34.44 o
   3   2  23        484.82        509.12        41.85 o
   4   2  23         15.14         26.60        23.64 o
   5   2  23        228.82        272.37        37.69 o
   6   2  23         16.87          8.05        24.92 o
   7   2  23         95.51         83.53        34.39 o
   8   2  23        110.04         85.95        39.27 o
   9   2  23        435.05        353.61        72.39 o
  10   2  23        144.75         48.81        69.98 o
  11   2  23         42.23         40.31        38.47 o
 -10   3  23         81.82         65.31        30.44 o
  -9   3  23          0.07        -16.05        31.46 o
  -8   3  23        200.83        119.81        37.50 o
  -7   3  23        118.49        109.47        30.88 o
  -6   3  23         19.61         -0.82        32.44 o
  -5   3  23        463.24        473.97        48.66 o
  -4   3  23        645.18        678.06        45.97 o
  -3   3  23          0.22         -6.91        41.44 o
  -2   3  23          0.98          6.10        26.07 o
  -1   3  23         32.40         13.84        26.24 o
   0   3  23          0.23        -22.63        26.07 o
   1   3  23          0.24          1.71        26.27 o
   2   3  23         34.32         98.90        37.22 o
   3   3  23          3.96         39.56        40.08 o
   4   3  23        407.32        344.23        48.03 o
   5   3  23         17.67         36.29        43.46 o
   6   3  23        120.60         97.77        42.06 o
   7   3  23        118.03         40.89        43.43 o
   8   3  23         84.75         82.04        54.46 o
   9   3  23          0.05         33.78        54.46 o
  -5   4  23        309.11        317.87        37.55 o
  -4   4  23          5.11         15.98        30.55 o
  -3   4  23          1.23         18.04        27.88 o
  -2   4  23          3.08         41.16        28.59 o
  -1   4  23        209.95        274.80        34.08 o
   0   4  23        102.11        120.46        29.06 o
   1   4  23          0.74          1.46        29.10 o
   2   4  23        203.07         80.34        41.42 o
   3   4  23        101.26        112.11        34.85 o
   4   4  23        101.98        108.60        43.14 o
 -12   0  24        417.44        517.00        93.07 o
 -10   0  24         36.82        106.86        75.84 o
  -8   0  24       2137.12       2261.11       146.16 o
  -6   0  24       2230.57       2317.21       106.32 o
  -4   0  24         11.20         37.67        41.44 o
  -2   0  24        142.85        164.02        52.31 o
   0   0  24         95.03        125.41        30.42 o
   2   0  24         79.81         55.17        28.12 o
   4   0  24        721.21        704.75        67.56 o
   6   0  24        286.43        327.67        54.62 o
   8   0  24       1435.90       1522.28        74.42 o
  10   0  24        231.59        247.50        60.67 o
  12   0  24        281.09        275.08        68.25 o
 -13   1  24         79.34         74.24        74.46 o
 -12   1  24         86.76        159.45        54.93 o
 -11   1  24          0.73         85.77        54.05 o
 -10   1  24        372.09        404.43        63.91 o
  -9   1  24         33.40         73.93        36.42 o
  -8   1  24         13.90         16.08        36.32 o
  -7   1  24        151.30        163.75        36.85 o
  -6   1  24        115.93         95.79        31.20 o
  -5   1  24        481.47        602.24        71.28 o
  -4   1  24        732.67        714.40        51.27 o
  -3   1  24        858.81        860.53        48.59 o
  -2   1  24         39.19         96.87        61.49 o
  -1   1  24       1018.94        985.32        46.95 o
   0   1  24        242.71        254.33        33.15 o
   1   1  24        863.02        873.77        45.13 o
   2   1  24          6.16         -2.40        23.56 o
   3   1  24       1047.78       1037.80        45.36 o
   4   1  24       1550.12       1561.28        49.33 o
   5   1  24        188.91        222.66        41.36 o
   6   1  24        141.61        127.44        24.94 o
   7   1  24          2.58         10.55        23.44 o
   8   1  24        617.77        621.42        43.29 o
   9   1  24        816.00        879.95        76.51 o
  10   1  24         16.24         -3.57        76.18 o
  11   1  24          1.02          3.41        38.95 o
  12   1  24          8.95         24.11        69.98 o
 -12   2  24         31.60         58.08        64.82 o
 -11   2  24         15.15         93.02        98.24 o
 -10   2  24          6.32         -5.45        41.62 o
  -9   2  24        138.87         40.66       101.00 o
  -8   2  24         51.46         55.18        38.50 o
  -7   2  24        586.26        610.25        53.24 o
  -6   2  24        183.18        155.25        38.59 o
  -5   2  24         25.82         61.30        30.50 o
  -4   2  24        692.15        724.62        52.02 o
  -3   2  24        170.80        218.46        33.21 o
  -2   2  24        954.10        925.40        41.85 o
  -1   2  24         34.68         54.74        23.72 o
   0   2  24        110.66        121.55        24.74 o
   1   2  24          0.82         26.56        35.54 o
   2   2  24        847.63        793.62        44.44 o
   3   2  24        632.12        627.39        44.17 o
   4   2  24        298.34        286.92        40.79 o
   5   2  24        107.18        173.74        31.45 o
   6   2  24         74.31         86.25        26.51 o
   7   2  24        144.73        103.81        37.88 o
   8   2  24        748.08        771.52        68.90 o
   9   2  24          1.74        -16.55        44.81 o
  10   2  24         16.99          2.07        44.12 o
  11   2  24          1.95        -60.67        39.99 o
  -9   3  24         17.98         17.28        29.55 o
  -8   3  24         69.19         54.70        42.09 o
  -7   3  24        143.70        151.15        31.12 o
  -6   3  24        334.57        326.25        42.70 o
  -5   3  24         17.42         61.22        31.84 o
  -4   3  24        952.63        956.75        58.60 o
  -3   3  24        324.14        385.10        42.49 o
  -2   3  24         35.38         58.36        27.88 o
  -1   3  24        256.33        329.42        56.87 o
   0   3  24        136.52         69.66        35.63 o
   1   3  24         89.43        128.82        29.73 o
   2   3  24        156.97        105.20        29.91 o
   3   3  24        137.24        142.68        42.24 o
   4   3  24        357.72        361.88        72.39 o
   5   3  24         68.50        208.60       103.91 o
   6   3  24          6.58         42.09        37.40 o
   7   3  24        135.37        244.32       129.23 o
   8   3  24          3.72         -6.20        48.26 o
  -3   4  24          2.52        -22.93        27.06 o
  -2   4  24        299.98        374.95        40.32 o
  -1   4  24         15.81          2.72        47.21 o
   0   4  24          2.80         35.36        27.74 o
   1   4  24          2.63         24.35        27.63 o
   2   4  24        250.43        426.36        66.45 o
 -13   0  25        219.71        325.41        98.59 o
 -11   0  25        434.48        304.73        97.90 o
  -9   0  25       1174.56       1366.30       115.13 o
  -7   0  25         40.93         11.03        76.53 o
  -5   0  25        461.86        464.37        67.11 o
  -3   0  25        233.65        232.67        47.87 o
  -1   0  25         67.61         89.07        33.36 o
   1   0  25        329.84        409.28        46.75 o
   3   0  25       2130.25       2221.95        75.18 o
   5   0  25         16.50         34.00        33.05 o
   7   0  25       1611.48       1647.82        78.40 o
   9   0  25        255.22        306.68        47.92 o
  11   0  25         36.61         19.99        42.05 o
 -13   1  25         64.46         26.57        73.77 o
 -12   1  25         77.46         50.70        56.64 o
 -11   1  25        342.30        417.27        73.71 o
 -10   1  25        120.92        144.96        45.68 o
  -9   1  25        916.50        890.18        57.68 o
  -8   1  25          1.94         21.63        36.04 o
  -7   1  25          0.16          5.25        35.65 o
  -6   1  25        278.26        295.70        53.81 o
  -5   1  25        364.19        329.21        40.61 o
  -4   1  25        765.35        813.89        52.68 o
  -3   1  25        172.41        140.01        28.40 o
  -2   1  25         18.15        -15.92        26.91 o
  -1   1  25        257.40        286.31        33.88 o
   0   1  25         33.58         65.29        24.08 o
   1   1  25        256.90        225.38        28.77 o
   2   1  25       2114.71       2133.54        61.38 o
   3   1  25        432.49        375.47        38.58 o
   4   1  25        207.29        273.16        29.02 o
   5   1  25        326.98        382.90        36.38 o
   6   1  25         72.36         99.19        24.41 o
   7   1  25       1141.59       1233.71        49.80 o
   8   1  25        522.08        550.39        57.70 o
   9   1  25        331.03        376.98       145.43 o
  10   1  25        387.98        499.06       137.89 o
  11   1  25        107.49         83.61        53.78 o
  12   1  25         12.46        -18.40        66.18 o
 -11   2  25         15.72         -1.61        51.24 o
 -10   2  25         12.50         58.25        49.97 o
  -9   2  25         50.57          0.95        36.75 o
  -8   2  25        109.72         52.62        40.33 o
  -7   2  25        806.22        840.91        57.45 o
  -6   2  25        374.93        339.32        45.68 o
  -5   2  25         25.17         55.01        32.54 o
  -4   2  25         13.17         29.18        30.55 o
  -3   2  25         12.94         30.12        25.37 o
  -2   2  25          3.90         22.93        23.77 o
  -1   2  25        320.25        359.29        39.86 o
   0   2  25         83.74        108.51        24.15 o
   1   2  25         37.94         31.16        24.97 o
   2   2  25          1.83        -13.98        24.35 o
   3   2  25         49.25         14.88        23.33 o
   4   2  25         11.18         12.66        23.83 o
   5   2  25        382.69        428.02        54.62 o
   6   2  25        183.53        125.48        54.46 o
   7   2  25         84.43         83.39        36.51 o
   8   2  25         57.05         -0.59        39.20 o
   9   2  25         22.14        -78.59        40.68 o
  10   2  25          0.85        -38.61        40.68 o
  -9   3  25         61.80         23.64        30.12 o
  -8   3  25          6.21         60.50        29.40 o
  -7   3  25        120.76        382.61       113.08 o
  -6   3  25        199.73        229.42        42.15 o
  -5   3  25        319.30        312.44        38.69 o
  -4   3  25          2.91         17.40        40.21 o
  -3   3  25         44.19         46.92        28.39 o
  -2   3  25         16.95         13.78        28.11 o
  -1   3  25        176.53        151.35        29.38 o
   0   3  25        192.15        177.50        52.84 o
   1   3  25         10.54         35.86        27.56 o
   2   3  25        999.02       1014.27        52.34 o
   3   3  25        114.64         87.57        41.06 o
   4   3  25         19.77         61.37        32.50 o
   5   3  25          4.51        -32.05        33.38 o
   6   3  25          0.10        -43.06        64.12 o
   7   3  25          5.94        -73.67        60.32 o
   8   3  25        480.95        392.21        73.08 o
  -1   4  25        204.10        210.59        37.60 o
   0   4  25          3.75         14.84        28.43 o
 -12   0  26        340.20        326.10       102.04 o
 -10   0  26          6.61         32.40        68.94 o
  -8   0  26        133.17        148.23        79.97 o
  -6   0  26        650.25        447.37       138.57 o
  -4   0  26        483.68        422.43        65.59 o
  -2   0  26        777.24        796.61        59.21 o
   0   0  26        165.91        173.86        32.85 o
   2   0  26         61.55         57.75        29.04 o
   4   0  26        482.54        450.30        62.61 o
   6   0  26        400.44        374.91        56.65 o
   8   0  26        108.93        135.24        36.90 o
  10   0  26         67.68        477.70       121.34 o
  12   0  26         35.51         64.12        38.61 o
 -12   1  26         18.95        -43.81       109.27 o
 -11   1  26        544.55        530.89       157.19 o
 -10   1  26        100.58         54.07        47.19 o
  -9   1  26         80.31         67.41        47.83 o
  -8   1  26        373.16        391.20        55.50 o
  -7   1  26        160.26        150.33        39.66 o
  -6   1  26        165.82        159.90        45.07 o
  -5   1  26        113.30        124.06        48.43 o
  -4   1  26          6.15         15.50        30.46 o
  -3   1  26       1125.40       1190.11        51.98 o
  -2   1  26          3.49         11.46        25.65 o
  -1   1  26        211.48        229.79        42.74 o
   0   1  26         65.80         56.48        24.89 o
   1   1  26        164.77        198.36        27.19 o
   2   1  26         68.55         68.48        22.64 o
   3   1  26       1368.09       1501.27        51.80 o
   4   1  26        321.37        332.72        36.95 o
   5   1  26       1336.85       1400.65        47.00 o
   6   1  26         50.78         66.49        24.01 o
   7   1  26        363.38        379.21        46.68 o
   8   1  26          7.15         17.06        27.04 o
   9   1  26         57.65         66.04        59.56 o
  10   1  26          8.67         20.99        37.10 o
  11   1  26        562.89        661.87        57.63 o
 -11   2  26         53.50         48.18        44.82 o
 -10   2  26        186.43        300.89        62.11 o
  -9   2  26         38.42        106.88        43.09 o
  -8   2  26        325.63        395.23       118.20 o
  -7   2  26         56.25         -7.83        38.18 o
  -6   2  26        834.13        844.18        74.35 o
  -5   2  26        145.03        111.77        33.86 o
  -4   2  26        155.48        110.44        32.44 o
  -3   2  26        124.61         94.95        28.98 o
  -2   2  26         74.33         45.24        25.10 o
  -1   2  26          6.76         15.01        25.73 o
   0   2  26        248.35        325.60        34.23 o
   1   2  26          0.32          6.51        23.92 o
   2   2  26        270.23        269.40        34.85 o
   3   2  26         32.14         68.34        23.54 o
   4   2  26         76.52        115.62        24.13 o
   5   2  26        242.04        289.49        41.98 o
   6   2  26         15.29         31.28        33.59 o
   7   2  26          0.07         -9.52        41.02 o
   8   2  26         30.82          8.89        36.62 o
   9   2  26         35.52         13.10        41.37 o
  10   2  26        268.74        222.68        45.50 o
  -8   3  26          6.49         23.71        26.86 o
  -7   3  26        221.52        215.84        50.14 o
  -6   3  26        686.15        593.53        89.86 o
  -5   3  26         70.86         32.75        43.88 o
  -4   3  26         45.70         64.45        30.18 o
  -3   3  26         54.42         86.60        29.98 o
  -2   3  26        162.49        306.04        61.85 o
  -1   3  26        226.47        198.49        44.20 o
   0   3  26        214.29        198.48        60.32 o
   1   3  26         29.10         82.86        45.31 o
   2   3  26        162.38        245.30        44.55 o
   3   3  26         67.47         55.34        31.72 o
   4   3  26          0.07          0.13        31.56 o
   5   3  26        105.21        106.11        35.41 o
   6   3  26        207.94        183.80        34.95 o
   7   3  26        256.60        242.02        99.24 o
 -11   0  27       1507.23       1527.63       125.48 o
  -9   0  27          1.19        -37.92        84.80 o
  -7   0  27        224.47        424.62       115.82 o
  -5   0  27        343.01        359.44       116.48 o
  -3   0  27         42.51         36.90        44.39 o
  -1   0  27       1205.01       1296.80        61.72 o
   1   0  27          9.42         27.53        29.11 o
   3   0  27          3.37         59.57        38.26 o
   5   0  27       1523.20       1576.26        78.00 o
   7   0  27        366.05        408.76        75.84 o
   9   0  27         29.77         46.48        37.20 o
  11   0  27        611.97        646.61        76.53 o
 -12   1  27        106.14        156.09        75.49 o
 -11   1  27         14.45         97.31        65.89 o
 -10   1  27        651.43        739.61        91.60 o
  -9   1  27         38.17         32.70        45.59 o
  -8   1  27          0.83         24.98        42.74 o
  -7   1  27         45.71         79.24        44.37 o
  -6   1  27        216.14        174.84        54.23 o
  -5   1  27        209.15        332.72        56.58 o
  -4   1  27        682.36        690.16        51.80 o
  -3   1  27         51.14         82.98        27.19 o
  -2   1  27         49.09         44.66        26.47 o
  -1   1  27        119.80        103.80        24.88 o
   0   1  27        805.19        902.06        43.82 o
   1   1  27        154.76        146.25        24.75 o
   2   1  27         42.19         19.20        22.64 o
   3   1  27         68.20         46.52        22.00 o
   4   1  27        415.51        430.40        38.42 o
   5   1  27          9.84         19.82        23.78 o
   6   1  27        706.61        722.96        46.89 o
   7   1  27       1125.02       1326.52        53.47 o
   8   1  27        342.30        401.19        50.13 o
   9   1  27         57.60         10.81        32.04 o
  10   1  27          0.94         15.14        33.54 o
  11   1  27          8.79         55.35        33.15 o
 -10   2  27         12.13         24.07        58.60 o
  -9   2  27          9.58         36.08        41.57 o
  -8   2  27          0.15         13.69        56.53 o
  -7   2  27         51.58         15.66        82.04 o
  -6   2  27          9.54         11.00        40.32 o
  -5   2  27        547.48        560.21        53.81 o
  -4   2  27         28.79         36.17        29.51 o
  -3   2  27         10.78         24.76        28.51 o
  -2   2  27         81.23        134.29        25.38 o
  -1   2  27         68.19         58.19        31.05 o
   0   2  27          4.66         47.71        23.62 o
   1   2  27        183.32        158.53        27.93 o
   2   2  27          6.37         25.25        23.30 o
   3   2  27        138.89        154.53        27.22 o
   4   2  27          9.49          5.74        22.96 o
   5   2  27       1326.71       1322.42        50.39 o
   6   2  27         25.24         14.39        36.28 o
   7   2  27          0.84        -38.96        35.32 o
   8   2  27          0.07        -70.60        36.23 o
   9   2  27        598.62        714.18        76.53 o
  -7   3  27         61.12        114.91        54.95 o
  -6   3  27        189.40        224.24        55.42 o
  -5   3  27        332.05        386.25        44.29 o
  -4   3  27          7.72         31.72        29.56 o
  -3   3  27        168.06         96.04        34.89 o
  -2   3  27         46.39         93.86        60.23 o
  -1   3  27         57.81         71.48        30.80 o
   0   3  27        575.76        591.10        61.70 o
   1   3  27         50.70         82.30        30.93 o
   2   3  27         46.08         68.42        31.32 o
   3   3  27        154.67        136.83        31.80 o
   4   3  27         14.15         -2.06        30.67 o
   5   3  27         23.90        -10.40        90.66 o
   6   3  27        236.62        324.79        57.88 o
 -12   0  28        159.05        443.92       133.06 o
 -10   0  28        136.25         76.53        93.07 o
  -8   0  28        582.29        756.92       138.57 o
  -6   0  28         14.20         53.78        95.14 o
  -4   0  28        130.96        208.12       111.00 o
  -2   0  28         88.51        113.79        42.22 o
   0   0  28        311.74        279.75        41.77 o
   2   0  28        414.87        484.68        50.87 o
   4   0  28        952.32       1128.55        69.89 o
   6   0  28       1687.55       1735.08       113.07 o
   8   0  28        382.97        351.94        47.19 o
  10   0  28       1089.58       1093.98        70.54 o
 -11   1  28        189.45        570.09       147.54 o
 -10   1  28         55.33          2.55        74.54 o
  -9   1  28       1021.50        991.58        95.05 o
  -8   1  28          5.38        -74.27        48.51 o
  -7   1  28        143.75        159.21        53.03 o
  -6   1  28         16.26         -7.75        37.92 o
  -5   1  28        405.85        416.61        53.92 o
  -4   1  28        375.01        502.33        62.89 o
  -3   1  28        941.85       1014.99        49.93 o
  -2   1  28          2.02         16.35        24.54 o
  -1   1  28        185.16        231.25        30.08 o
   0   1  28        470.64        534.90        41.32 o
   1   1  28        385.72        411.87        39.03 o
   2   1  28         19.97         13.01        21.35 o
   3   1  28         47.26         28.42        22.87 o
   4   1  28        160.35        160.86        26.89 o
   5   1  28        526.77        571.30        44.91 o
   6   1  28         43.82         67.90        26.08 o
   7   1  28          8.24        -25.62        39.98 o
   8   1  28          3.19         -6.79        35.00 o
   9   1  28         78.71          5.65        40.49 o
  10   1  28         62.30        -21.84        34.24 o
 -10   2  28          6.52        -59.93        42.08 o
  -9   2  28         19.21        -38.99        39.54 o
  -8   2  28         50.83         56.22        40.40 o
  -7   2  28         16.33         57.27        38.76 o
  -6   2  28         40.02         49.14        50.33 o
  -5   2  28        280.22        256.68        56.88 o
  -4   2  28         89.99         86.55        46.38 o
  -3   2  28         50.22         17.79        36.24 o
  -2   2  28         17.94         44.63        28.59 o
  -1   2  28         52.48         65.66        24.40 o
   0   2  28        710.75        738.99        43.02 o
   1   2  28        144.90        227.99        52.44 o
   2   2  28         20.81         36.15        27.55 o
   3   2  28          2.53         -2.94        22.87 o
   4   2  28        289.19        313.81        37.99 o
   5   2  28          1.16         34.47        48.26 o
   6   2  28        577.46        602.98        59.96 o
   7   2  28         36.68         62.05        44.81 o
   8   2  28        190.50        207.69        45.79 o
   9   2  28         24.63         13.10        40.68 o
  -6   3  28        202.34        168.47        35.82 o
  -5   3  28         66.12         91.13        28.75 o
  -4   3  28          0.08          7.46        28.16 o
  -3   3  28         20.20         52.59        29.75 o
  -2   3  28        217.03        248.19        50.04 o
  -1   3  28         13.51         16.87        30.00 o
   0   3  28          1.78         42.52        29.59 o
   1   3  28          3.79          7.32        51.71 o
   2   3  28        357.90        398.45        45.34 o
   3   3  28        165.42        261.34        52.64 o
   4   3  28          5.40         28.79        29.05 o
   5   3  28          1.32        -26.84        30.67 o
 -11   0  29         15.56        302.66       117.20 o
  -9   0  29         34.01        177.18       112.38 o
  -5   0  29        456.97        618.03        95.49 o
  -3   0  29        127.42        181.96       110.31 o
  -1   0  29         10.35         13.53        45.16 o
   1   0  29          1.42        -15.36        31.48 o
   3   0  29       4132.53       4517.67       146.39 o
   5   0  29        514.00        499.08        77.91 o
   7   0  29          5.29         62.74        54.46 o
   9   0  29          9.33        -11.21        40.33 o
  -9   1  29          9.13        134.44        97.90 o
  -8   1  29        820.82        674.42        89.56 o
  -7   1  29         18.33        -50.33        70.32 o
  -6   1  29         13.17         60.69        40.71 o
  -5   1  29        228.95        220.45        45.05 o
  -4   1  29          3.01         12.65        28.67 o
  -3   1  29         88.37         84.24        28.13 o
  -2   1  29        310.73        350.31        39.04 o
  -1   1  29        133.34        164.73        26.77 o
   0   1  29         45.74         20.95        22.75 o
   1   1  29          2.16         11.48        21.95 o
   2   1  29         13.36         21.34        22.12 o
   3   1  29         29.03         69.76        23.13 o
   4   1  29        384.03        407.85        44.81 o
   5   1  29        193.42        198.52        32.74 o
   6   1  29         69.61         59.36        33.13 o
   7   1  29          2.22         35.76        26.65 o
   8   1  29        119.30        102.73        36.32 o
   9   1  29         66.77         64.32        46.04 o
  -9   2  29        289.68        527.34        90.31 o
  -8   2  29          0.19        -80.67        40.34 o
  -7   2  29        122.91         67.47        47.63 o
  -6   2  29        589.80        653.92        89.12 o
  -5   2  29          7.35         14.04        40.10 o
  -4   2  29        139.89        259.01        52.42 o
  -3   2  29         12.03         18.65        30.63 o
  -2   2  29         72.47         59.60        25.64 o
  -1   2  29        113.31        122.41        25.66 o
   0   2  29         17.24         40.42        23.40 o
   1   2  29          8.56         12.85        22.76 o
   2   2  29         33.57          6.11        22.09 o
   3   2  29        385.23        371.89        37.13 o
   4   2  29         59.63         40.96        27.25 o
   5   2  29        197.85        199.82        38.51 o
   6   2  29         24.61         38.87        32.76 o
   7   2  29        133.47        143.48        35.07 o
   8   2  29         39.19         76.29        34.81 o
  -5   3  29          7.29          2.50        27.12 o
  -4   3  29         27.55         94.38        74.73 o
  -3   3  29        152.50        132.80        45.40 o
  -2   3  29         35.34         98.49        73.47 o
  -1   3  29         25.05         81.50        73.32 o
   0   3  29        343.82        462.69        61.46 o
   1   3  29         96.55         90.65        28.47 o
   2   3  29          4.90        -29.80        26.09 o
   3   3  29         47.80         49.98        28.39 o
   4   3  29          8.88         36.86        31.90 o
 -10   0  30        101.48       -246.13       139.26 o
  -4   0  30        409.42        613.55        80.40 o
  -2   0  30        230.10        240.11        99.28 o
   0   0  30        230.12        264.88        36.70 o
   2   0  30        254.48        342.43        50.63 o
   4   0  30          4.62        -40.78        35.08 o
   6   0  30        580.56        593.53        94.45 o
   8   0  30         26.67         42.33        62.39 o
  -8   1  30        100.96        208.90        91.69 o
  -7   1  30        202.28        357.02       148.88 o
  -6   1  30         77.83         34.59        55.78 o
  -5   1  30        750.68        987.14        62.53 o
  -4   1  30         42.06         96.58        34.83 o
  -3   1  30         16.76         29.83        31.53 o
  -2   1  30          0.03         17.15        24.86 o
  -1   1  30         38.01         51.11        24.50 o
   0   1  30          3.10          4.84        22.62 o
   1   1  30        108.66        116.82        23.76 o
   2   1  30         42.57         62.71        25.13 o
   3   1  30          2.01         -7.15        26.37 o
   4   1  30        213.11        243.54        37.72 o
   5   1  30         38.49         47.02        26.10 o
   6   1  30        590.80        600.67        48.83 o
   7   1  30        630.09        786.73        49.87 o
   8   1  30        118.48         86.56        26.03 o
   9   1  30         10.27          5.39        31.88 o
  -8   2  30        415.39        374.87        57.42 o
  -7   2  30          1.15        -15.85        45.16 o
  -6   2  30         13.78         -7.60        33.06 o
  -5   2  30        303.52        394.42        81.98 o
  -4   2  30         13.33        -23.76        33.93 o
  -3   2  30          5.61        -28.10        39.24 o
  -2   2  30        818.93        849.99        89.63 o
  -1   2  30         95.41         23.45        79.28 o
   0   2  30        171.67        222.25        34.91 o
   1   2  30          3.08         16.55        46.19 o
   2   2  30         45.03        -16.41        31.37 o
   3   2  30         39.55          2.04        22.61 o
   4   2  30          7.73         31.82        28.06 o
   5   2  30          2.74         37.04        32.62 o
   6   2  30         56.34         92.83        33.26 o
   7   2  30          0.29        -37.46        46.88 o
  -4   3  30         10.76         16.72        28.55 o
  -3   3  30        115.64        289.98        51.71 o
  -2   3  30          4.12        -26.06        27.64 o
  -1   3  30        197.00        302.16        43.95 o
   0   3  30        136.02        117.92        28.08 o
   1   3  30        154.88        102.33        28.34 o
   2   3  30         93.84        142.38        41.52 o
   3   3  30          4.28         53.27        31.73 o
  -3   0  31        247.25        285.52        58.79 o
  -1   0  31        552.24        540.45        63.55 o
   1   0  31        959.99       1227.73        99.28 o
   3   0  31        158.44        153.90        38.52 o
   5   0  31        139.50         46.88        63.43 o
   7   0  31         50.29        -42.03        33.94 o
   9   0  31         88.79         76.98        37.76 o
  -8   1  31        219.58        199.24        96.52 o
  -7   1  31        130.45        558.37       108.24 o
  -6   1  31          0.07        171.00       196.80 o
  -5   1  31          0.87         17.59        49.37 o
  -4   1  31        128.45        134.56        38.33 o
  -3   1  31        540.98        566.73        49.09 o
  -2   1  31          9.57        -31.77        30.85 o
  -1   1  31        127.99         91.83        24.35 o
   0   1  31         14.37          8.72        23.20 o
   1   1  31        216.83        268.00        38.35 o
   2   1  31        768.21        836.75        42.03 o
   3   1  31          7.72         21.75        22.66 o
   4   1  31          3.92        -64.81        48.26 o
   5   1  31          2.71        -15.96        26.90 o
   6   1  31        122.49        143.63        28.24 o
   7   1  31         67.20         51.54        26.68 o
   8   1  31          5.17        -27.28        24.13 o
  -7   2  31          8.18          7.20        43.48 o
  -6   2  31        177.81        242.38        40.89 o
  -5   2  31          0.45         10.73        34.22 o
  -4   2  31          1.17         -4.98        32.33 o
  -3   2  31          0.12         64.31        31.16 o
  -2   2  31          0.97         46.68        30.76 o
  -1   2  31          0.67        -13.00        28.21 o
   0   2  31          0.44         -2.61        24.05 o
   1   2  31        583.01        578.57        54.63 o
   2   2  31          0.57         -1.05        22.31 o
   3   2  31          0.69          3.88        26.74 o
   4   2  31          4.41        -46.01        30.67 o
   5   2  31        127.54        154.59        33.75 o
   6   2  31          2.32          3.56        31.47 o
  -1   3  31         48.21         51.52        26.59 o
   0   3  31         14.91         26.09        30.21 o
  -2   0  32        199.13        239.45        42.24 o
   0   0  32        204.57        344.02        81.35 o
   2   0  32       1243.01       1435.06        80.99 o
   4   0  32        641.98        813.45       107.55 o
   6   0  32        164.64        143.46        67.22 o
   8   0  32        319.61        378.80        57.37 o
  -8   1  32         91.09         86.18        84.80 o
  -7   1  32        110.83        225.44        81.35 o
  -6   1  32         12.75         42.61        58.60 o
  -5   1  32        186.25        193.12        43.94 o
  -4   1  32         16.17         27.68        37.70 o
  -3   1  32        233.19        243.37        69.63 o
  -2   1  32         61.95         74.38        30.34 o
  -1   1  32          1.31        -20.41        24.26 o
   0   1  32        148.97        202.75        44.79 o
   1   1  32          0.27         27.41        23.13 o
   2   1  32        116.41         96.52        55.15 o
   3   1  32          9.66        -28.94        26.52 o
   4   1  32        313.46        259.39        44.79 o
   5   1  32         77.54         53.72        26.95 o
   6   1  32         20.43         49.06        25.66 o
   7   1  32         41.07        131.50        68.04 o
  -6   2  32         12.80         44.01        40.11 o
  -5   2  32        135.37        260.73        44.66 o
  -4   2  32         25.02         47.11        31.50 o
  -3   2  32          0.74         50.85        32.23 o
  -2   2  32        605.54        605.67        49.67 o
  -1   2  32          4.55         18.81        28.21 o
   0   2  32        432.15        411.44        58.18 o
   1   2  32        166.75        221.54        36.37 o
   2   2  32         20.10         36.15        26.74 o
   3   2  32         22.60        -23.07        27.17 o
   4   2  32          2.79         13.99        30.18 o
   5   2  32          1.66        -39.64        28.45 o
  -5   0  33         18.13       -126.85        68.25 o
  -3   0  33         70.75         42.59        48.92 o
   3   0  33       1345.68       1377.40       101.35 o
   5   0  33        133.67        125.00        34.82 o
   7   0  33          2.92         17.58        55.50 o
  -7   1  33          0.69       -105.48        74.46 o
  -6   1  33         10.97        -22.06        66.18 o
  -5   1  33         53.26         48.07        52.05 o
  -4   1  33         62.84         63.77        33.28 o
  -3   1  33        152.11        187.44        59.07 o
  -2   1  33         54.25         27.40        28.75 o
  -1   1  33         10.10        -30.95        25.25 o
   0   1  33        148.65        140.19        26.89 o
   1   1  33         11.56          1.42        24.90 o
   2   1  33        307.59        287.85        35.64 o
   3   1  33         13.37          4.66        27.09 o
   4   1  33        139.21        119.66        27.21 o
   5   1  33         32.89         47.95        25.81 o
   6   1  33        279.71        348.88        42.04 o
  -5   2  33         28.56         33.35        32.32 o
  -4   2  33         22.35         48.98        30.53 o
  -3   2  33        182.97        257.91        39.75 o
  -2   2  33          1.26         28.37        29.92 o
  -1   2  33        512.51        584.60        44.21 o
   0   2  33         31.79         17.26        25.94 o
   1   2  33        107.36         84.43        26.43 o
   2   2  33        288.07        233.71        41.37 o
   3   2  33          0.44         15.80        28.75 o
   4   2  33         27.51         -0.90        29.98 o
  -4   0  34        538.32        463.91        97.21 o
  -2   0  34         37.99         50.33        55.84 o
   0   0  34        649.01        834.14        90.31 o
   2   0  34        295.96        224.75        49.64 o
   4   0  34       1688.44       1759.51        83.09 o
   6   0  34         91.31         86.63        34.61 o
  -7   1  34          3.25        420.48       111.69 o
  -6   1  34        298.39        173.74        70.32 o
  -5   1  34          6.22        -11.22        46.53 o
  -4   1  34          5.91         -0.13        41.19 o
  -3   1  34          1.16        -34.71        36.26 o
  -2   1  34         13.05         11.70        34.63 o
  -1   1  34         31.77         30.98        26.17 o
   0   1  34         87.98         64.08        25.35 o
   1   1  34         55.13         76.20        39.41 o
   2   1  34          0.07        -26.89        31.04 o
   3   1  34       1196.16       1371.86        56.90 o
   4   1  34          4.39        -26.51        24.59 o
   5   1  34         12.20          6.32        23.60 o
  -3   2  34         15.86          1.13        28.19 o
  -2   2  34         17.78         20.00        28.33 o
  -1   2  34          0.53          6.47        27.10 o
   0   2  34         16.69         34.20        35.33 o
   1   2  34        122.24        135.66        28.98 o
   2   2  34         67.67         62.00        25.83 o
  -3   0  35        266.77        282.66        84.80 o
  -1   0  35          7.38          8.27        42.05 o
   1   0  35         21.72         44.12        39.30 o
   3   0  35        109.22         49.64        35.16 o
   5   0  35         80.75         61.36        38.61 o
  -5   1  35        381.45        597.55        85.49 o
  -4   1  35         89.39         71.90        47.23 o
  -3   1  35         25.83         17.64        31.73 o
  -2   1  35        148.65        152.93        29.40 o
  -1   1  35         15.07         72.74        31.34 o
   0   1  35         73.94         66.43        25.98 o
   1   1  35         25.13         24.99        27.30 o
   2   1  35         41.96          6.85        25.85 o
   3   1  35         62.47         53.67        25.27 o
   4   1  35         41.80         48.06        29.04 o
  -4   0  36          0.53        -29.65        65.50 o
  -2   0  36         49.88         48.95        44.81 o
   0   0  36        106.79         73.77        39.99 o
   2   0  36         35.05          7.58        33.09 o
  -4   1  36         11.92         90.70        40.33 o
  -3   1  36         11.63         31.91        48.54 o
  -2   1  36         67.80         31.62        29.90 o
  -1   1  36          0.11         15.21        27.03 o
   0   1  36         78.80         56.24        28.42 o
   1   1  36        110.95        103.17        31.91 o
   2   1  36          2.54         16.54        29.25 o
  -3   0  37          4.17        -42.74        54.46 o
  -1   0  37         65.44         -4.83        40.68 o
   1   0  37        262.08        291.63        64.81 o
                                                
